# Supplementary material for: Inhibition of Microprocessor Function during the Activation of the Type I Interferon Response
Source: Cell Rep. 2018 Jun 13;23(11):3275–85. doi: 10.1016/j.celrep.2018.05.049 (PMC6019736; doi:10.1016/j.celrep.2018.05.049)
Supplement: Table S2. Human Pre-miRNA Hairpins, Related to Figure 1 and Experimental Procedures — List of annotated human pre-miRNA sequences. [file mmc2.xlsx]

## Sheet: Precursors_used
>hsa-let-7a-1 CM000671.2:94175962-94176034 Homo sapiens chromosome 9, GRCh38 reference primary assembly
TGAGGTAGTAGGTTGTATAGTTTTAGGGTCACACCCACCACTGGGAGATAACTATACAATCTACTGTCTTTCC
>hsa-let-7a-2 CM000673.2:122146523-122146590 Homo sapiens chromosome 11, GRCh38 reference primary assembly
GGAAAGCTAGGAGGCTGTACAGTTATCTCCCTTGATGTAATTCTAAACTATACAACCTACTACCTCAA
>hsa-let-7a-3 CM000684.2:46112752-46112821 Homo sapiens chromosome 22, GRCh38 reference primary assembly
TGAGGTAGTAGGTTGTATAGTTTGGGGCTCTGCCCTGCTATGGGATAACTATACAATCTACTGTCTTTCC
>hsa-let-7b CM000684.2:46113691-46113767 Homo sapiens chromosome 22, GRCh38 reference primary assembly
TGAGGTAGTAGGTTGTGTGGTTTCAGGGCAGTGATGTTGCCCCTCGGAAGATAACTATACAACCTACTGCCTTCCCT
>hsa-let-7c CM000683.2:16539838-16539905 Homo sapiens chromosome 21, GRCh38 reference primary assembly
TGAGGTAGTAGGTTGTATGGTTTAGAGTTACACCCTGGGAGTTAACTGTACAACCTTCTAGCTTTCCT
>hsa-let-7d CM000671.2:94178841-94178917 Homo sapiens chromosome 9, GRCh38 reference primary assembly
AGAGGTAGTAGGTTGCATAGTTTTAGGGCAGGGATTTTGCCCACAAGGAGGTAACTATACGACCTGCTGCCTTTCTT
>hsa-let-7e CM000681.2:51692793-51692860 Homo sapiens chromosome 19, GRCh38 reference primary assembly
TGAGGTAGGAGGTTGTATAGTTGAGGAGGACACCCAAGGAGATCACTATACGGCCTCCTAGCTTTCCC
>hsa-let-7f-1 CM000671.2:94176353-94176431 Homo sapiens chromosome 9, GRCh38 reference primary assembly
TGAGGTAGTAGATTGTATAGTTGTGGGGTAGTGATTTTACCCTGTTCAGGAGATAACTATACAATCTATTGCCTTCCCT
>hsa-let-7f-2 CM000685.2:53557196-53557268 Homo sapiens chromosome X, GRCh38 reference primary assembly
GGAAAGACAGTAGACTGTATAGTTATCTCCAAGATGGGGTATGACCCTAAAACTATACAATCTACTACCTCAT
>hsa-let-7g CM000665.2:52268280-52268358 Homo sapiens chromosome 3, GRCh38 reference primary assembly
GCAAGGCAGTGGCCTGTACAGTTATCTCCTGTACCGGGTGGTATCATAGACCCTCAAACTGTACAAACTACTACCTCAG
>hsa-let-7i CM000674.2:62603691-62603769 Homo sapiens chromosome 12, GRCh38 reference primary assembly
TGAGGTAGTAGTTTGTGCTGTTGGTCGGGTTGTGACATTGCCCGCTGTGGAGATAACTGCGCAAGCTACTGCCTTGCTA
>hsa-mir-100 CM000673.2:122152240-122152297 Homo sapiens chromosome 11, GRCh38 reference primary assembly
CATACCTATAGATACAAGCTTGTGCGGACTAATACCACAAGTTCGGATCTACGGGTTT
>hsa-mir-101-1 CM000663.2:65058442-65058499 Homo sapiens chromosome 1, GRCh38 reference primary assembly
TTCAGTTATCACAGTACTGTACCTTTAGAATAGACAGCATCAGCACTGTGATAACTGA
>hsa-mir-101-2 CM000671.2:4850297-4850366 Homo sapiens chromosome 9, GRCh38 reference primary assembly
ACTGTCCTTTTTCGGTTATCATGGTACCGATGCTGTATATCTGAAAGGTACAGTACTGTGATAACTGAAG
>hsa-mir-103a-1 CM000667.2:168560904-168560974 Homo sapiens chromosome 5, GRCh38 reference primary assembly
TCATAGCCCTGTACAATGCTGCTTGATCCATATGCAACAAGGCAGCACTGTAAAGAAGCCGAGGGCAGTAA
>hsa-mir-103a-2 CM000682.2:3917504-3917564 Homo sapiens chromosome 20, GRCh38 reference primary assembly
AGCTTCTTTACAGTGCTGCCTTGTAGCATTCAGGTCAAGCAGCATTGTACAGGGCTATGAA
>hsa-mir-103b-1 hsa-mir-103b-1 CM000667.2:168560904-168560966 Homo sapiens chromosome 5, GRCh38 reference primary assembly
TCATAGCCCTGTACAATGCTGCTTGATCCATATGCAACAAGGCAGCACTGTAAAGAAGCCGAG
>hsa-mir-103b-2 CM000682.2:3917502-3917564 Homo sapiens chromosome 20, GRCh38 reference primary assembly
TCAGCTTCTTTACAGTGCTGCCTTGTAGCATTCAGGTCAAGCAGCATTGTACAGGGCTATGAA
>hsa-mir-105-1 CM000685.2:152392228-152392288 Homo sapiens chromosome X, GRCh38 reference primary assembly
TAGCACATGCTCAAACATCCGTGGTGCATGAGCAGCCACCACAGGAGTCTGAGCATTTGAC
>hsa-mir-105-2 CM000685.2:152394421-152394481 Homo sapiens chromosome X, GRCh38 reference primary assembly
TAGCACATGCTCAAACATCCGTGGTGCATAAGCAGCCACCACAGGAGTCTGAGCATTTGAC
>hsa-mir-106a CM000685.2:134170208-134170267 Homo sapiens chromosome X, GRCh38 reference primary assembly
GTAAGAAGTGCTTACATTGCAGTAGATCTCAAAAAGCTACCTGCACTGTAAGCACTTTTA
>hsa-mir-106b CM000669.2:100094002-100094064 Homo sapiens chromosome 7, GRCh38 reference primary assembly
GCAGCAAGTACCCACAGTGCGGTAGCACGGAGAGGACCACTATCTGCACTGTCAGCACTTTAG
>hsa-mir-107 CM000672.2:89592747-89592828 Homo sapiens chromosome 10, GRCh38 reference primary assembly
TCTGTGCTTTGATAGCCCTGTACAATGCTGCTTGAACTCCATGCCACAAGGCAACACTGTAAAGAAGCTGAAAGCAGAGAGA
>hsa-mir-10a CM000679.2:48579864-48579927 Homo sapiens chromosome 17, GRCh38 reference primary assembly
TATTCCCCTAGATACGAATTTGTGACCACAAAATTCCTTACACAAATTCGGATCTACAGGGTAT
>hsa-mir-10b CM000664.2:176150329-176150390 Homo sapiens chromosome 2, GRCh38 reference primary assembly
TACCCTGTAGAACCGAATTTGTGTGGTATCCGTATAGTCACAGATTCGATTCTAGGGGAATA
>hsa-mir-1178 CM000674.2:119713649-119713696 Homo sapiens chromosome 12, GRCh38 reference primary assembly
CTAGGGAAGAACAGTGAGCAACCTGAGGGCATGCTCAGCTGACCCTGG
>hsa-mir-1179 CM000677.2:88608107-88608198 Homo sapiens chromosome 15, GRCh38 reference primary assembly
GGCTGGAAAGGAAGAAGCATTCTTTCATTGGTTGGTGTGTATTGCCTTGTCAACCAATAAGAGGATGCCATTTATCCTTTTCTGACTAGCTG
>hsa-mir-1180 CM000679.2:19344513-19344569 Homo sapiens chromosome 17, GRCh38 reference primary assembly
ACACACCCACGCGAGCCGGAAACAACCAGGAGCACTATTCCCGGCCGGGTGGGTCCA
>hsa-mir-1181 CM000681.2:10403458-10403539 Homo sapiens chromosome 19, GRCh38 reference primary assembly
CCCACACGCTGTAGTCCACCATCTTGCCTTGGCGGCCCAGCCCGCTCCGGCTCGGGTGGCGGCGACGGCGGCAGCAGTGGAG
>hsa-mir-1182 CM000663.2:231019828-231019925 Homo sapiens chromosome 1, GRCh38 reference primary assembly
GGGCTTCCCAACAGTCACATCCCTCCCAAGACCCTCTAGATGGACTCCAGAATCCAGTCGCTGCTGGAGAGGGAGGAGACAGGCAGTGACAAGTCCCG
>hsa-mir-1183 CM000669.2:21471058-21471147 Homo sapiens chromosome 7, GRCh38 reference primary assembly
ATTATTCAAATGCTCGGAGACACAGAACATTAGAGAAGACAGGAGTTCACTGTAGGTGATGGTGAGAGTGGGCATGGAGCAGGAGTGCCA
>hsa-mir-1184-1 CM000685.2:155383100-155383199 Homo sapiens chromosome X, GRCh38 reference primary assembly
CCCACGAAAAGGACACGGAAGCCATCAAGTCGCTGCAGGTGGAGATGTGGCCACTGTTGACTGCTGAGCAGAACCACCTCCTTCACCTCGTTCTGCAAGA
>hsa-mir-1184-2 CM000685.2:155457517-155457616 Homo sapiens chromosome X, GRCh38 reference primary assembly
CTTGCAGAACGAGGTGAAGGAGGTGGTTCTGCTCAGCAGTCAACAGTGGCCACATCTCCACCTGCAGCGACTTGATGGCTTCCGTGTCCTTTTCGTGGGT
>hsa-mir-1184-3 CM000685.2:155383100-155383199 Homo sapiens chromosome X, GRCh38 reference primary assembly
CCCACGAAAAGGACACGGAAGCCATCAAGTCGCTGCAGGTGGAGATGTGGCCACTGTTGACTGCTGAGCAGAACCACCTCCTTCACCTCGTTCTGCAAGA
>hsa-mir-1185-1 CM000676.2:101042991-101043051 Homo sapiens chromosome 14, GRCh38 reference primary assembly
AGAGGATACCCTTTGTATGTTCACTTGATTAATGGCGAATATACAGGGGGAGACTCTTATT
>hsa-mir-1185-2 CM000676.2:101044212-101044272 Homo sapiens chromosome 14, GRCh38 reference primary assembly
AGAGGATACCCTTTGTATGTTCACTTGATTAATGGCGAATATACAGGGGGAGACTCTCATT
>hsa-mir-1193 CM000676.2:101030052-101030130 Homo sapiens chromosome 14, GRCh38 reference primary assembly
GTAGCTGAGGGGATGGTAGACCGGTGACGTGCACTTCATTTACGATGTAGGTCACCCGTTTGACTATCCACCAGCGCCC
>hsa-mir-1197 CM000676.2:101025564-101025652 Homo sapiens chromosome 14, GRCh38 reference primary assembly
ACTTCCTGGTATTTGAAGATGCGGTTGACCATGGTGTGTACGCTTTATTTGTGACGTAGGACACATGGTCTACTTCTTCTCAATATCAC
>hsa-mir-1199 CM000681.2:14073381-14073446 Homo sapiens chromosome 19, GRCh38 reference primary assembly
CCTGAGCCCGGGCCGCGCAGGCCGTGAACTCGTCGAGCTGCGCGTGCGGCCGGTGCTCAACCTGCC
>hsa-mir-1-1 CM000682.2:62554312-62554373 Homo sapiens chromosome 20, GRCh38 reference primary assembly
ACATACTTCTTTATATGCCCATATGGACCTGCTAAGCTATGGAATGTAAAGAAGTATGTATC
>hsa-mir-1200 CM000669.2:36919357-36919433 Homo sapiens chromosome 7, GRCh38 reference primary assembly
GGCTATCCCTGACAAATTCCTGAACCAATCTCTCTGGCAAGTGATTGAGGCTCAGAATGGCTCAGGAGAAGTAGCAT
>hsa-mir-1202 CM000668.2:155946797-155946880 Homo sapiens chromosome 6, GRCh38 reference primary assembly
CCTGCTGCAGAGGTGCCAGCTGCAGTGGGGGAGGCACTGCCAGGGCTGCCCACTCTGCTTAGCCAGCAGGTGCCAAGAACAGGT
>hsa-mir-1203 CM000679.2:48156427-48156512 Homo sapiens chromosome 17, GRCh38 reference primary assembly
CCTGCACCAGCGCCACAATCTGGAGCCACTGAAGAGCGCTAAACACCCTGCTGTGGCTTGAGCTGCATCCTGGCTCCGGGGAGGAA
>hsa-mir-1204 CM000670.2:127795962-127796029 Homo sapiens chromosome 8, GRCh38 reference primary assembly
ACCTCGTGGCCTGGTCTCCATTATTTGAGATGAGTTACATCTTGGAGGTGAGGACGTGCCTCGTGGTC
>hsa-mir-1205 CM000670.2:127960633-127960696 Homo sapiens chromosome 8, GRCh38 reference primary assembly
GAAGGCCTCTGCAGGGTTTGCTTTGAGGTACTTCCTTCCTGTCAACCCTGTTCTGGAGTCTGTC
>hsa-mir-1206 CM000670.2:128008898-128008957 Homo sapiens chromosome 8, GRCh38 reference primary assembly
CAGTGTTCATGTAGATGTTTAAGCTCTTGCAGTAGGTTTTTGCAAGCTAGTGAACGCTGC
>hsa-mir-1207 CM000670.2:128049159-128049221 Homo sapiens chromosome 8, GRCh38 reference primary assembly
TGGCAGGGAGGCTGGGAGGGGCTGGCTGGGTCTGGTAGTGGGCATCAGCTGGCCCTCATTTCT
>hsa-mir-1208 CM000670.2:128150116-128150189 Homo sapiens chromosome 8, GRCh38 reference primary assembly
CACCGGCAGAATCACTGTTCAGACAGGCGGAGACGGGTCTTTCTCGCCCTCTGATGAGTCACCACTGTGGTGGG
>hsa-mir-1224 CM000665.2:184241405-184241490 Homo sapiens chromosome 3, GRCh38 reference primary assembly
GTGAGGACTCGGGAGGTGGAGGGTGGTGCCGCCGGGGCCGGGCGCTGTTTCAGCTCGCTTCTCCCCCCACCTCCTCTCTCCTCAGG
>hsa-mir-1225 CM000678.2:2090195-2090285 Homo sapiens chromosome 16, GRCh38 reference primary assembly
CTGGGGGCGGCACAGGGGCTCAGTCAGTCCGGCTGCACCCTGGGCAGAGCCCAGGGCGTGTCCCTCTCCCCCCCACTGGGCCGTACCCACC
>hsa-mir-1226 CM000665.2:47849555-47849630 Homo sapiens chromosome 3, GRCh38 reference primary assembly
GTGAGGGCATGCAGGCCTGGATGGGGCAGCTGGGATGGTCCAAAAGGGTGGCCTCACCAGCCCTGTGTTCCCTAGG
>hsa-mir-1227 CM000681.2:2234062-2234150 Homo sapiens chromosome 19, GRCh38 reference primary assembly
CTGGGGAAAAGGGTGGCACGGGGTCAAATGCCCGCTCTGCATGGCTGCTGTGCCCACCCCAGCAGTGCCCACCACCGCCTGGCCCCACC
>hsa-mir-1228 CM000674.2:57194504-57194575 Homo sapiens chromosome 12, GRCh38 reference primary assembly
GTGGGCGGGGGCAGGTGTGTGGTGGGTGGTGGCCTGCGGTGAGCAGGGCCCTCACACCTGCCTCGCCCCCCA
>hsa-mir-1229 CM000667.2:179798278-179798347 Homo sapiens chromosome 5, GRCh38 reference primary assembly
CTGTGGGAGGGCAGTGGTGAGAGGGTGTCCCTGAACCCCAGCCCACGCTCTCCCCCAAACCCTACCCACC
>hsa-mir-122 CM000680.2:58451088-58451146 Homo sapiens chromosome 18, GRCh38 reference primary assembly
TGGAGTGTGACAATGGTGTTTGTGTCTAAACTATCAAACGCCATTATCACACTAAATAG
>hsa-mir-1231 CM000663.2:201808611-201808703 Homo sapiens chromosome 1, GRCh38 reference primary assembly
GTCAGTGTCTGGGCGGACAGCTGCAGGAAAGGGAAGACCAAGGCTTGCTGTCTGTCCAGTCTGCCACCCTACCCTGTCTGTTCTTGCCACAGT
>hsa-mir-1233-1 CM000677.2:34382069-34382148 Homo sapiens chromosome 15, GRCh38 reference primary assembly
CTGCGGGAGGACAGGGCTCAGACGCTGGGGCCCCTCCCATAGCCCTGCAGCTCCCCCTGCCGTGCCCTGGCCTCCCACTC
>hsa-mir-1233-2 CM000677.2:34528290-34528369 Homo sapiens chromosome 15, GRCh38 reference primary assembly
CTGCGGGAGGACAGGGCTCAGACGCTGGGGCCCCTCCCATAGCCCTGCAGCTCCCCCTGCCGTGCCCTGGCCTCCCACTC
>hsa-mir-1234 CM000670.2:144400088-144400166 Homo sapiens chromosome 8, GRCh38 reference primary assembly
GTGGGGTGGGTGGTCAGGCCGACTAGGCAGGCCCAAGCCGTCCCCGGGCCCCCCCCGCCCCAGCCACCCCACACTCACG
>hsa-mir-1236 GL000251.2:3434266-3434367 Homo sapiens chromosome 6 genomic contig, GRCh38 reference assembly alternate locus group ALT_REF_LOCI_2
CTGGAGAGACAAGGGGAAGAGGCATTATGTTGGCCAAGCCATGATGAAGGTCAGCTCCATGCTGCCCACTTCCAGTCCATCCCCATTTCCCCTGTCACTCAC
>hsa-mir-1237 CM000673.2:64368651-64368704 Homo sapiens chromosome 11, GRCh38 reference primary assembly
CGGGGGCGGGGCCGAAGCGCGGCGACCGTAACTCCTTCTGCTCCGTCCCCCAGG
>hsa-mir-1238 CM000681.2:10552122-10552203 Homo sapiens chromosome 19, GRCh38 reference primary assembly
GTGAGTGGGAGCCCCAGTGTGTGGTTGGGGCCATGGCGGGTGGGCAGCCCAGCCTCTGAGCCTTCCTCGTCTGTCTGCCCCA
>hsa-mir-124-1 CM000670.2:9903401-9903460 Homo sapiens chromosome 8, GRCh38 reference primary assembly
GGCATTCACCGCGTGCCTTAATTGTATGGACATTTAAATCAAGGTCCGCTGTGAACACGG
>hsa-mir-124-2 CM000670.2:64379173-64379230 Homo sapiens chromosome 8, GRCh38 reference primary assembly
CGTGTTCACAGCGGACCTTGATTTAATGTCATACAATTAAGGCACGCGGTGAATGCCA
>hsa-mir-124-3 CM000682.2:63178514-63178572 Homo sapiens chromosome 20, GRCh38 reference primary assembly
CGTGTTCACAGCGGACCTTGATTTAATGTCTATACAATTAAGGCACGCGGTGAATGCCA
>hsa-mir-1243 CM000666.2:113106863-113106956 Homo sapiens chromosome 4, GRCh38 reference primary assembly
CTAAAACTGGATCAATTATAGGAGTGAAATAAAGGTCCATCTCCTGCCTATTTATTACTTTGCTTTGGTAATAAATCTATTTTTAAAAGAACCT
>hsa-mir-1244-1 KN538369.1:80950-81035 Homo sapiens chromosome 12 genomic contig HG1362_PATCH, GRC reference assembly FIX PATCH for GRCh38
ATCTTATTCCGAGCATTCCAGTAACTTTTTTGTGTATGTACTTAGCTGTACTATAAGTAGTTGGTTTGTATGAGATGGTTAAAAAG
>hsa-mir-1244-2 CM000674.2:9239467-9239552 Homo sapiens chromosome 12, GRCh38 reference primary assembly
TTTTTAACCATCTCATACAAACCAACTACTTATAGTACAGCTAAGTACATACACAAAAAAGTTACTGGAATGCTCGGAATAAGATG
>hsa-mir-1244-3 CM000674.2:9239467-9239552 Homo sapiens chromosome 12, GRCh38 reference primary assembly
TTTTTAACCATCTCATACAAACCAACTACTTATAGTACAGCTAAGTACATACACAAAAAAGTTACTGGAATGCTCGGAATAAGATG
>hsa-mir-1244-4 CM000667.2:118974586-118974671 Homo sapiens chromosome 5, GRCh38 reference primary assembly
ATCTTATTCCGAGCATTCCAGTAACTTTTTTGTGTATGTACTTAGCTGTACTATAAGTAGTTGGTTTGTATGAGATGGTTAAAAAG
>hsa-mir-1245a CM000664.2:188978092-188978162 Homo sapiens chromosome 2, GRCh38 reference primary assembly
ATTTATGTATAGGCCTTTAGATCATCTGATGTTGAATACTCTTTAAGTGATCTAAAGGCCTACATATAAAA
>hsa-mir-1245b CM000664.2:188978099-188978154 Homo sapiens chromosome 2, GRCh38 reference primary assembly
TATAGGCCTTTAGATCATCTGATGTTGAATACTCTTTAAGTGATCTAAAGGCCTAC
>hsa-mir-1246 CM000664.2:176600980-176601053 Homo sapiens chromosome 2, GRCh38 reference primary assembly
ATTGCTAGCCTATGGATTGATTTCCTTTGGGTCAGGTGTCCACTCCTGCTCCAAAAATCCATTCAAGGATACAA
>hsa-mir-1247 CM000676.2:101560326-101560384 Homo sapiens chromosome 14, GRCh38 reference primary assembly
GCTCCAGTCTCGACGTTCCCGGGGTAGAGAGCAACGTCCGGGGACGAACGGGACGGGTG
>hsa-mir-1248 CM000665.2:186786672-186786778 Homo sapiens chromosome 3, GRCh38 reference primary assembly
TTTACCTTCTTGTATAAGCACTGTGCTAAAATTGCAGACACTAGGACCATGTCTTGGTTTTTGCAATAATGCTAGCAGAGTACACACAAGAAGAAAAGTAACAGCAC
>hsa-mir-1249 CM000684.2:45200958-45201017 Homo sapiens chromosome 22, GRCh38 reference primary assembly
TGAAGAAGGGGGGGAAGGGCGTTCCAGCCAGAGGGAACTTGGCCCATCTCCTCCCTCCTC
>hsa-mir-1250 CM000679.2:81133228-81133286 Homo sapiens chromosome 17, GRCh38 reference primary assembly
TGAATGGGCTGGAAAATGTGGCCTTTAGAAAAGGCAAAAAGGCCACATCCAGCACCGTC
>hsa-mir-1251 CM000674.2:97491913-97491972 Homo sapiens chromosome 12, GRCh38 reference primary assembly
ACTCTAGCTGCCAAAGGCGCTTCTCCTTCTGAACAGAGCGCTTTGCTCAGCCAGTGTAGA
>hsa-mir-1252 CM000674.2:79419261-79419318 Homo sapiens chromosome 12, GRCh38 reference primary assembly
AGAAGGAAATTGAATTCATTTAGAAAAGAGAATTCCAAATGAGCTTAATTTCCTTTTT
>hsa-mir-1253 CM000679.2:2748078-2748183 Homo sapiens chromosome 17, GRCh38 reference primary assembly
TGGCTTCTCATAAGAGAATCCCAAAGGGGAGAAGATCAGCCTGCATTTAGCAGTCCACATCTGCAGGCTGATCTTCTTCTCTTTTGGATTCTATCTCTTGCTGCTC
>hsa-mir-1254-1 CM000672.2:68759318-68759415 Homo sapiens chromosome 10, GRCh38 reference primary assembly
GGTGGGAGGATTGCTTGAGCCTGGAAGCTGGAGCCTGCAGTGAACTATCATTGTGCCACTGTACTCCAGCCTAGGCAACAAAATGAAATCCTGTCTAA
>hsa-mir-1254-2 CM000672.2:23393405-23393468 Homo sapiens chromosome 10, GRCh38 reference primary assembly
CTGAGCCTGGAAGCTGGAGCCTGCAGTGAGCTATGATCATGTCCCTGTACTCTAGCCTGGGCAA
>hsa-mir-1255a CM000666.2:101330302-101330415 Homo sapiens chromosome 4, GRCh38 reference primary assembly
TTAATGGATAAGGAGTTGCTTCTCAAGGATGAGCAAAGAAGATAGTTTCTTTAGAATCTAAAAAATCTACTTTCTTTGCTCATCCTTGAGAAGCAACTCAAAGGATTTCCAATA
>hsa-mir-1255b-1 hsa-mir-1255b-1 CM000666.2:36426366-36426427 Homo sapiens chromosome 4, GRCh38 reference primary assembly
TTCACAGCATCTTCACAAAGAGTAGATTCCATTTTAAGAAACCACTTTCTTTGCTCATCCGT
>hsa-mir-1255b-2 CM000663.2:167998665-167998721 Homo sapiens chromosome 1, GRCh38 reference primary assembly
CGGATGAGCAAAGAAAGTGGTTTGCGCCTCAAGAAACCACTTTCTTTGCTCATCCAT
>hsa-mir-1256 CM000663.2:20988314-20988433 Homo sapiens chromosome 1, GRCh38 reference primary assembly
TGAAACAGCCATCTATTGAAACAAGATGTCATGCATTGACTTCTCTTTAGCTAGGACTTTCACAGCTAGTGAGAAGTCAATGCCTGGCATCAAAGCTTCAAAGCTTCAACAGGCTGACTC
>hsa-mir-1257 CM000682.2:61953546-61953663 Homo sapiens chromosome 20, GRCh38 reference primary assembly
AGGCACAGGGCAAGCGTGGTTGGCAGGGGTGAAGGATGGGGCCAGTGATGCCAGGGGCCCACAGGGGTGCATGGGGGTCAGAACCCATCATTCACTCCCCAAGCACAAGCCCAGGGCC
>hsa-mir-1258 CM000664.2:179860836-179860909 Homo sapiens chromosome 2, GRCh38 reference primary assembly
TCCTGTGGCTTCCACGACCTAATCCTAACTCCAGGGACTCGCAGGAGTTAGGATTAGGTCGTGGAAGCCACAGG
>hsa-mir-125a CM000681.2:51693268-51693328 Homo sapiens chromosome 19, GRCh38 reference primary assembly
TCCCTGAGACCCTTTAACCTGTGAGGACATCCAGGGTCACAGGTGAGGTTCTTGGGAGCCT
>hsa-mir-125b-1 CM000673.2:122099769-122099831 Homo sapiens chromosome 11, GRCh38 reference primary assembly
AGCTCCCAAGAGCCTAACCCGTGGATTTAAACGGTAAACATCACAAGTTAGGGTCTCAGGGAC
>hsa-mir-125b-2 CM000683.2:16590253-16590312 Homo sapiens chromosome 21, GRCh38 reference primary assembly
TCCCTGAGACCCTAACTTGTGAGGTATTTTAGTAACATCACAAGTCAGGCTCTTGGGACC
>hsa-mir-1260a CM000676.2:77266218-77266291 Homo sapiens chromosome 14, GRCh38 reference primary assembly
ACCTTTCCAGCTCATCCCACCTCTGCCACCAAAACACTCATCGCGGGGTCAGAGGGAGTGCCAAAAAAGGTAAA
>hsa-mir-1260b CM000673.2:96341438-96341527 Homo sapiens chromosome 11, GRCh38 reference primary assembly
TCTCCGTTTATCCCACCACTGCCACCATTATTGCTACTGTTCAGCAGGTGCTGCTGGTGGTGATGGTGATAGTCTGGTGGGGGCGGTGGG
>hsa-mir-1261 CM000673.2:90869121-90869203 Homo sapiens chromosome 11, GRCh38 reference primary assembly
GCTGCTATGGAGAAAGTTTCAGTCATCTGGATAGAACAGATCAACCACAATATCCCCATAAGCCAAAGCCTTATCCATAGCAA
>hsa-mir-1262 CM000663.2:68183518-68183611 Homo sapiens chromosome 1, GRCh38 reference primary assembly
ATATCACAATTCTTGTTGAAGGCCAAAAATTAGTTCCCAGAAGGATTCTTTGACTTTCATCCTTCTACAAATTCACCCATCACCATTGTAGATA
>hsa-mir-1263 CM000665.2:164171471-164171557 Homo sapiens chromosome 3, GRCh38 reference primary assembly
TGCTACCCCAAAATATGGCAACATGGCATACTGAGTATGCCAGTATTAAAATACTCAGTATGCCAGGGTACCATATTTTGGGGTAGC
>hsa-mir-1264 CM000685.2:114652655-114652724 Homo sapiens chromosome X, GRCh38 reference primary assembly
AGGTCCTCAATAAGTATTTGTTGAAAGAATAAATAAACCAACAAGTCTTATTTGAGCACCTGTTATGTGG
>hsa-mir-1265 CM000672.2:14436576-14436662 Homo sapiens chromosome 10, GRCh38 reference primary assembly
ATGGTTTGGGACTCAGGATGTGGTCAAGTGTTGTTAAGGCATGTTCAGGAACAATACTTGACCACATTTTGAATTCCAAACCATATT
>hsa-mir-1266 CM000677.2:52277131-52277189 Homo sapiens chromosome 15, GRCh38 reference primary assembly
TCCCTCAGGGCATAGAACAGGGCTTTAGTAATCCCAGCCCTGTTCTACAGCCCTGAGGG
>hsa-mir-1267 CM000675.2:107531171-107531249 Homo sapiens chromosome 13, GRCh38 reference primary assembly
TCCTCATCCAAATCTCATGTTGAAATGTAATCCCCAATGCTGGAGGTGGGGATTACACTTCAACAGGAGATTTGGGAGG
>hsa-mir-1268a CM000677.2:22225278-22225330 Homo sapiens chromosome 15, GRCh38 reference primary assembly
CTCAGCCTCCAAAGTAGCTGGGACCACAGGCCCCCACCACCACGCCCGGCTAA
>hsa-mir-1268b CM000679.2:80098828-80098878 Homo sapiens chromosome 17, GRCh38 reference primary assembly
ACCCGGGCGTGGTGGTGGGGGTGGGTGCCTGTAATTCCAGCTAGTTGGGAG
>hsa-mir-1269a CM000666.2:66276824-66276929 Homo sapiens chromosome 4, GRCh38 reference primary assembly
TGGATTGCCTAGACCAGGGAAGCCAGTTGGCATGGCTCAGTCCAAGTCTGACCACCTGAGGAATGCCTGGACTGAGCCGTGCTACTGGCTTCCCTGGTCTCCAGCT
>hsa-mir-1269b CM000679.2:12917268-12917343 Homo sapiens chromosome 17, GRCh38 reference primary assembly
AGAGGTCCCATGATAAGCCATCTGTAAGCTGGAGAACCAGAGAAGCCAGTAGCATGGCTCAGTCCAGAAACCTCAG
>hsa-mir-126 CM000671.2:136670616-136670675 Homo sapiens chromosome 9, GRCh38 reference primary assembly
CATTATTACTTTTGGTACGCGCTGTGACACTTCAAACTCGTACCGTGAGTAATAATGCGC
>hsa-mir-1270 CM000681.2:20399272-20399355 Homo sapiens chromosome 19, GRCh38 reference primary assembly
TGCAAAGAGCCACATAGAAGATAAAGAAAAGCCTGTTACTTATACCCAACACAGCTCTTCCATATCTCCAGTATAACTCTGTGC
>hsa-mir-1271 CM000667.2:176367960-176368018 Homo sapiens chromosome 5, GRCh38 reference primary assembly
CTTGGCACCTAGCAAGCACTCAGTAAATATTTGTTGAGTGCCTGCTATGTGCCAGGCAT
>hsa-mir-1272 CM000677.2:64762387-64762516 Homo sapiens chromosome 15, GRCh38 reference primary assembly
TACCAGCCCAGACCACAGAGCACACGAGCTGCAGCCTACATTTCTAAGTTTACGGCTTTCCTGTTATAAAGACACTGAGCACGTTTTCAGAATTTGCTGCCATCATCATCGCACCCAGATCTGATCTGGC
>hsa-mir-1273a CM000670.2:100023982-100024085 Homo sapiens chromosome 8, GRCh38 reference primary assembly
TCCAAGAAAGAGTCTTGCTTTGTCGCCCAGGCTGGAGTGCAGTGGCGCAATCTTGGCTCACTGCAACCTCCACCACCCGGGTTCAAGCAATTCTCCTGCCTCAG
>hsa-mir-1273c CM000668.2:154853360-154853437 Homo sapiens chromosome 6, GRCh38 reference primary assembly
TGCAGCCTGGGCGACAAAACGAGACCCTGTCTTTTTTTTTTTCTGAGACAGAGTCTCGTTCTGTTGCCCAAGCTGGAG
>hsa-mir-1273d CM000663.2:10227718-10227804 Homo sapiens chromosome 1, GRCh38 reference primary assembly
GAATCGCTTGAACCCATGAGGTTGAGGCTGCAGTGAGCCAAGATCGTGCCACTGCACTTCAGCCTGGGTGACAAGAGCGAAACTTCA
>hsa-mir-1273e CM000679.2:64425069-64425171 Homo sapiens chromosome 17, GRCh38 reference primary assembly
TGAGACTGGAGTCTCGCTGTGTCACCCAGGCTGGAGTACAGTGGCTCGATCTCGGCTCACTGCAGCCTCCACTTCCTGGGTTCAAGCAATTCTCCTGCCTCAG
>hsa-mir-1273f CM000663.2:52928674-52928773 Homo sapiens chromosome 1, GRCh38 reference primary assembly
AGGTGGGAGGATTGCTTGAGCCTGGGAGATGGAGGTTGCAGTGAGCTGAGATCACGCAACTGCACCCCCAGCCTGGGCCATAGAGTCAGTCCTTGTCTCA
>hsa-mir-1273g CM000663.2:52940339-52940391 Homo sapiens chromosome 1, GRCh38 reference primary assembly
GGTGGTTGAGGCTGCAGTAAGTTGTGATCATACCACTGCACTCCAGCCTGAGT
>hsa-mir-1273h CM000678.2:24203148-24203208 Homo sapiens chromosome 16, GRCh38 reference primary assembly
CTGGGAGGTCAAGGCTGCAGTGTCGTGGTCACAGCTTGCTGCAGACTCGACCTCCCAGGCT
>hsa-mir-1275 CM000668.2:33999972-34000052 Homo sapiens chromosome 6, GRCh38 reference primary assembly
TCCCTCTGCCTTGGGGAAAATAAGTTTGGCATACTTACAGACACAAGACAGCCTCTCCCCCACACCCTTTCTCACAGAGGA
>hsa-mir-1276 CM000677.2:85770496-85770579 Homo sapiens chromosome 15, GRCh38 reference primary assembly
AGCCGCCATCAAGGCCCAAGTGCTCAGTGGAGACATGTTCTCTGAATCCAGGTGTCTCCACAGGGCTCTTTACCTAGCTGGGGC
>hsa-mir-1277 CM000685.2:118386401-118386462 Homo sapiens chromosome X, GRCh38 reference primary assembly
AAATATATATATATATGTACGTATGTGTATATAAATGTATACGTAGATATATATGTATTTTT
>hsa-mir-1278 CM000663.2:193136503-193136584 Homo sapiens chromosome 1, GRCh38 reference primary assembly
ATTTGCTCATAGATGATATGCATAGTACTCCCAGAACTCATTAAGTTGGTAGTACTGTGCATATCATCTATGAGCGAATAGG
>hsa-mir-1279 CM000674.2:69273157-69273219 Homo sapiens chromosome 12, GRCh38 reference primary assembly
GGAAGTTCTTATACTCTTCTTTCTTGGCATTAGAAAGAAGCAATATGAATTTTTGTGAATATT
>hsa-mir-127 CM000676.2:100883001-100883057 Homo sapiens chromosome 14, GRCh38 reference primary assembly
CTGAAGCTCAGAGGGCTCTGATTCAGAAAGATCATCGGATCCGTCTGAGCTTGGCTG
>hsa-mir-128-1 CM000664.2:135665411-135665467 Homo sapiens chromosome 2, GRCh38 reference primary assembly
CGGGGCCGTAGCACTGTCTGAGAGGTTTACATTTCTCACAGTGAACCGGTCTCTTTT
>hsa-mir-1281 CM000684.2:41092513-41092567 Homo sapiens chromosome 22, GRCh38 reference primary assembly
AGGGGGCACCGGGAGGAGGTGAGTGTCTCTTGTCGCCTCCTCCTCTCCCCCCTTT
>hsa-mir-128-2 CM000665.2:35744490-35744548 Homo sapiens chromosome 3, GRCh38 reference primary assembly
GGGGGCCGATACACTGTACGAGAGTGAGTAGCAGGTCTCACAGTGAACCGGTCTCTTTC
>hsa-mir-1282 CM000677.2:43793659-43793760 Homo sapiens chromosome 15, GRCh38 reference primary assembly
GTCCTTTTTGCCCTCTGGTACCTCCCAGTGCCCCATCATCTCTACCCCCAGGGACTCGGAGATCATGCAGCAGAAGCAGAAAAAGGCAAACGAGAAGAAGGA
>hsa-mir-1283-1 CM000681.2:53688481-53688568 Homo sapiens chromosome 19, GRCh38 reference primary assembly
CTCAAGCTATGAGTCTACAAAGGAAAGCGCTTTCTGTTGTCAGAAAGAAGAGAAAGCGCTTCCCTTTTGAGGGTTACGGTTTGAGAAA
>hsa-mir-1283-2 CM000681.2:53758232-53758319 Homo sapiens chromosome 19, GRCh38 reference primary assembly
CTCAAGCTGTGAGTCTACAAAGGAAAGCGCTTTCTGTTGTCTGAAAGAAAAGAAATCGCTTCCCTTTGGAGTGTTACGGTTTGAGAAA
>hsa-mir-1284 CM000665.2:71541970-71542090 Homo sapiens chromosome 3, GRCh38 reference primary assembly
AGATTTTCAGTATGAAAGAAACCAGCAGTTTCCAATACAAACATGGGCTTTCCAATATATAAAATTTAAGAAAAGCCAGGGTCTGTATAGAAAACATTAAACTGGCTTATATATCAAAATC
>hsa-mir-1285-1 CM000669.2:92204027-92204088 Homo sapiens chromosome 7, GRCh38 reference primary assembly
AGGTCTCACTTTGTTGCCCAGACCAGGAGTTTGAGACCAGCCTGGGCAACAAAGTGAGATCC
>hsa-mir-1285-2 CM000664.2:70252933-70253006 Homo sapiens chromosome 2, GRCh38 reference primary assembly
AGGTCTCACTTTGTTGCCCAGATTGGTCTCAAATTGCTGGGCTCAAGTGATGCACCAGCCTCGGCCTCCCAAAA
>hsa-mir-1286 CM000684.2:20249134-20249212 Homo sapiens chromosome 22, GRCh38 reference primary assembly
TGTCTCCACCAAGGGCTCATCTTGGTCCTGCAGCTAATTCAATCCAGCAGCCAGAGCAAGCTGAGTCCCCAGAGGACAC
>hsa-mir-1287 CM000672.2:98395232-98395293 Homo sapiens chromosome 10, GRCh38 reference primary assembly
ATCACTGCATCTGTGGCTAGAGTGGCTTTTAAAGGCTCAGACTCGAACCACTGATCCAGCAC
>hsa-mir-1288 CM000679.2:16282028-16282079 Homo sapiens chromosome 17, GRCh38 reference primary assembly
GCAGATCAGGACTGTAACTCACCATAGTGGTGGACTGCCCTGATCTGGAGAC
>hsa-mir-1289-1 CM000682.2:35453954-35454098 Homo sapiens chromosome 20, GRCh38 reference primary assembly
TGTTCCCAATTATCAGAATCACCCTGGGTACTTTCTAAAATGCAGATTCCTGGACTCCACCCCCGGTTTAGGGATTCTCTGGGGGTGGAAACCAAGAGTCTGCATTTACCAGTTTTGTTTTTAATTCCTACTAAAAATTGAGAAC
>hsa-mir-1289-2 CM000667.2:133427596-133427707 Homo sapiens chromosome 5, GRCh38 reference primary assembly
GGCGGGGGCGATAGGGGTAAAAATGCAGATTCCTGGACTCCACACCCAGTGACTCTGTTCAGTAGTTCTGAGGCAGGGTCTAGGAATGTGCCTTTTTAACTAGGACCGTGGC
>hsa-mir-1290 CM000663.2:18897071-18897149 Homo sapiens chromosome 1, GRCh38 reference primary assembly
TTGAGCATCCCTGATCCAAAAATCCAAAATCCGAAATGTTCCAAAATCTGAAACTTTTTGAGTGTCAACGTGACGCTCA
>hsa-mir-129-1 CM000669.2:128207876-128207942 Homo sapiens chromosome 7, GRCh38 reference primary assembly
CTTTTTGCGGTCTGGGCTTGCTGTTCCTCTCAACAGTAGTCAGGAAGCCCTTACCCCAAAAAGTATC
>hsa-mir-1291 CM000674.2:48654444-48654531 Homo sapiens chromosome 12, GRCh38 reference primary assembly
CAGGAAGACAGTCCTTTAGGCCTCTGCTTGAAACCAACAGCCACAGTACAACTGCTGGTCTTCAGTCAGGGCCACTGGAATTCTACCC
>hsa-mir-129-2 CM000673.2:43581408-43581472 Homo sapiens chromosome 11, GRCh38 reference primary assembly
CTTTTTGCGGTCTGGGCTTGCTGTACATAACTCAATAGCCGGAAGCCCTTACCCCAAAAAGCATT
>hsa-mir-1292 CM000682.2:2652779-2652839 Homo sapiens chromosome 20, GRCh38 reference primary assembly
TGGGAACGGGTTCCGGCAGACGCTGAGGTTGCGTTGACGCTCGCGCCCCGGCTCCCGTTCC
>hsa-mir-1293 CM000674.2:50234142-50234213 Homo sapiens chromosome 12, GRCh38 reference primary assembly
TAAAGACTAAGTGGTCCGGAGATTTGTGCAGGTACAAGCTGCACAAATCTCCAGACCACCCAGAACAACCTT
>hsa-mir-1294 CM000667.2:154347106-154347248 Homo sapiens chromosome 5, GRCh38 reference primary assembly
CACCTAATGTGTGCCAAGATCTGTTCATTTATGATCTCACCGAGTCCTGTGAGGTTGGCATTGTTGTCTGGCATTGTCTGATATACAACAGTGCCAACCTCACAGGACTCAGTGAGGTGAAACTGAGGATTAGGAAGGTGTAA
>hsa-mir-1295a CM000663.2:171101728-171101807 Homo sapiens chromosome 1, GRCh38 reference primary assembly
GGAGGACATTTCACCCAGATCTGCGGCCTAATCACAGGCCACATTTCTGAATAGGCCACGGATCTGGGCAAAATGTCCTC
>hsa-mir-1295b CM000663.2:171101739-171101799 Homo sapiens chromosome 1, GRCh38 reference primary assembly
CACCCAGATCTGCGGCCTAATCACAGGCCACATTTCTGAATAGGCCACGGATCTGGGCAAA
>hsa-mir-1296 CM000672.2:63372969-63373034 Homo sapiens chromosome 10, GRCh38 reference primary assembly
GGTTAGGGTCGAAGCCCCACTCCCCACAGAAGGTTTTCCTAAAGGAGATGGAGCCAGGGCCCTAAC
>hsa-mir-1297 CM000675.2:54311972-54312049 Homo sapiens chromosome 13, GRCh38 reference primary assembly
GTTTCACTACACCTGAATTACTTGAATTACTTTGGCTCAGATAAGTAATTCTAATAGATCAACCCTAGAGATAAACAC
>hsa-mir-1298 CM000685.2:114715250-114715325 Homo sapiens chromosome X, GRCh38 reference primary assembly
TTCATTCGGCTGTCCAGATGTATCCAAGTACCCTGTGTTATTTGGCAATAAATACATCTGGGCAACTGACTGAACT
>hsa-mir-1299 CM000671.2:40929010-40929093 Homo sapiens chromosome 9, GRCh38 reference primary assembly
TCCCTCACACAGAATTCCAGAACACTGCTACGTGGGTCTGAATGATTGTCCCTCACGTAGGATTCCAGAACACTGCCATGAGGG
>hsa-mir-1-2 hsa-mir-1-2 CM000680.2:21829015-21829089 Homo sapiens chromosome 18, GRCh38 reference primary assembly
ATACATACTTCTTTACATTCCATAGCATTGTATGTTCATATGGGTACATAAAGAAGTATGTACTCTGAGTAGGTA
>hsa-mir-1301 CM000664.2:25328651-25328708 Homo sapiens chromosome 2, GRCh38 reference primary assembly
GAAGTCACTCCCAGGCAGCTGCAACATCCCCAGCACAGTGCTGCGGTGCCTAGAGCGA
>hsa-mir-1302-10 CM000677.2:101960459-101960597 Homo sapiens chromosome 15, GRCh38 reference primary assembly
TAAAATGCTTAATTCTGAATCTCAGATAAACAACCAATAATGTTTTTTAGCATAAGTATGTCCCAAACTAAGCTTGGGACATATTTATGCTACGAAATTATTCGTTGTTTATCTAAAATTCAAACTAGCTGGGCATCCT
>hsa-mir-1302-11 CM000681.2:71973-72111 Homo sapiens chromosome 19, GRCh38 reference primary assembly
GGATGCCCAGCTAGTTTGAATTTTAGATAAACAACGAATAATTTCGTAGCATAAATATGTCCCAAGCTTAGTTTGGGACATACTTATGCTAAAAAACATTATTGGTTGTTTATCTGAGATTCAGAATTAAGCATTTTAT
>hsa-mir-1302-1 CM000674.2:112695034-112695177 Homo sapiens chromosome 12, GRCh38 reference primary assembly
TACAGGAATCCTAGTTACATTTGAATTTCAGATAAGCAAGGAATAATTTTTAGCATAAGTATGTCCCAAATATTGTATGGGATATTCTTACATACACAATTATTCATTGTTTACTTGAAATTCAAATTTAACTGGGCTTTCTGT
>hsa-mir-1302-2 CM000671.2:30144-30282 Homo sapiens chromosome 9, GRCh38 reference primary assembly
GGATGCCCAGCTAGTTTGAATTTTAGATAAACAACGAATAATTTCGTAGCATAAATATGTCCCAAGCTTAGTTTGGGACATACTTATGCTAAAAAACATTATTGGTTGTTTATCTGAGATTCAGAATTAAGCATTTTAT
>hsa-mir-1302-3 CM000664.2:113582959-113583097 Homo sapiens chromosome 2, GRCh38 reference primary assembly
TAAAATGCTTAATTTTGAATCTCAGATAAACAACCAATAATGTTTTTTAGCATAAGTATGTCCCAAACTAAGCTTGGGAAATATTTATGCTACGAAATTATTCGTTGTTTATCTAAAATTCAAACTAGCTGGGCATCCT
>hsa-mir-1302-4 CM000664.2:207269275-207269425 Homo sapiens chromosome 2, GRCh38 reference primary assembly
AAAATACAGGATGTCCAGTTGAATTTGAATTTCAGATGAAACACAAATAATATTTTAGCATAAGTATGTCCCAAATGTTGCATGGAGACATACTTATTCTAAGAAAAATTTGTTTATCTGAAATTCAAATTTTAGCTGTGCTTCTGCATTT
>hsa-mir-1302-5 CM000682.2:50614636-50614786 Homo sapiens chromosome 20, GRCh38 reference primary assembly
AATACAGGACACCTAATTAAAATTAAAATTTCCAATCAACAAGGAACAATTATTTTAGCATAAGTATGTCCCAAAGATTACATGGGATATACTTATACCTAAACAAATTTGTGATTTGTCTGAAAAACCAATTTAATGGGAGGCCGGGCAC
>hsa-mir-1302-6 CM000669.2:18127220-18127310 Homo sapiens chromosome 7, GRCh38 reference primary assembly
TCAACAAATACTTTTTTAGCATAAGTATGTCCCAAATATTGTTGTCCTAAATATTGTGTGGGCCATACATATATTACCAAATTATTTGTTG
>hsa-mir-1302-7 CM000670.2:141786242-141786314 Homo sapiens chromosome 8, GRCh38 reference primary assembly
GAACACTAATTTTTTTAGCATAAGTATGTCCCAATTATTGCACCAGACATACATGTCCTAAAAACATGTTGTT
>hsa-mir-1302-8 CM000671.2:97363554-97363682 Homo sapiens chromosome 9, GRCh38 reference primary assembly
TGCCCATCTACACTGGAATTTCAGATCAACACCACCTAATTTTTTAGCATAAGTATGTCCCAAATACTGCATGTGATACACTAATGCTGAAAATTACGGTGTTTATATGAAATTCAAGTTTAAATGGGC
>hsa-mir-1302-9 CM000681.2:71973-72111 Homo sapiens chromosome 19, GRCh38 reference primary assembly
GGATGCCCAGCTAGTTTGAATTTTAGATAAACAACGAATAATTTCGTAGCATAAATATGTCCCAAGCTTAGTTTGGGACATACTTATGCTAAAAAACATTATTGGTTGTTTATCTGAGATTCAGAATTAAGCATTTTAT
>hsa-mir-1303 CM000667.2:154685776-154685862 Homo sapiens chromosome 5, GRCh38 reference primary assembly
GGCTGGGCAACATAGCGAGACCTCAACTCTACAATTTTTTTTTTTTTAAATTTTAGAGACGGGGTCTTGCTCTGTTGCCAGGCTTTG
>hsa-mir-1304 CM000673.2:93733691-93733746 Homo sapiens chromosome 11, GRCh38 reference primary assembly
GGGGTTCGAGGCTACAGTGAGATGTGGCAGGATCACATCTCACTGTAGCCTCAAAC
>hsa-mir-1305 CM000666.2:182169293-182169379 Homo sapiens chromosome 4, GRCh38 reference primary assembly
AAGATCCTGCTGTTTCTACCATTAGTTTTGAATGTTTATTGTAAAGATACTTTTCAACTCTAATGGGAGAGACAGCAGGATTCTCCC
>hsa-mir-1306 CM000684.2:20086072-20086130 Homo sapiens chromosome 22, GRCh38 reference primary assembly
CCACCTCCCCTGCAAACGTCCAGTGGTGCAGAGGTAATGGACGTTGGCTCTGGTGGTGA
>hsa-mir-1307 CM000672.2:103394301-103394362 Homo sapiens chromosome 10, GRCh38 reference primary assembly
CACGACCGACGCCACGCCGAGTCGATTGGCAACACAGACGAGCCGGTCGAGGTCCGGTCGAG
>hsa-mir-130a CM000673.2:57641218-57641274 Homo sapiens chromosome 11, GRCh38 reference primary assembly
TTCACATTGTGCTACTGTCTGCACCTGTCACTAGCAGTGCAATGTTAAAAGGGCATT
>hsa-mir-130b CM000684.2:21653316-21653376 Homo sapiens chromosome 22, GRCh38 reference primary assembly
ACTCTTTCCCTGTTGCACTACTATAGGCCGCTGGGAAGCAGTGCAATGATGAAAGGGCATC
>hsa-mir-1321 CM000685.2:85835780-85835859 Homo sapiens chromosome X, GRCh38 reference primary assembly
ACATTATGAAGCAAGTATTATTATCCCTGTTTTACAAATAAGGAAATAAACTCAGGGAGGTGAATGTGATCAAAGATAGA
>hsa-mir-1322 CM000670.2:10825373-10825444 Homo sapiens chromosome 8, GRCh38 reference primary assembly
TACAGCATCAGCAGCATCATCACGCTTCTTATGTAAACTATGTAATAAGTAGGTTTCTAATTCATGATACTG
>hsa-mir-1323 CM000681.2:53671968-53672041 Homo sapiens chromosome 19, GRCh38 reference primary assembly
ACTGAGGTCCTCAAAACTGAGGGGCATTTTCTGTGGTTTGAAAGGAAAGTGCACCCAGTTTTGGGGATGTCAAT
>hsa-mir-1324 CM000665.2:75630763-75630859 Homo sapiens chromosome 3, GRCh38 reference primary assembly
CCTGAAGAGGTGCATGAAGCCTGGTCCTGCCCTCACTGGGAACCCCCTTCCCTCTGGGTACCAGACAGAATTCTATGCACTTTCCTGGAGGCTCCAT
>hsa-mir-132 CM000679.2:2049929-2049987 Homo sapiens chromosome 17, GRCh38 reference primary assembly
CGACCATGGCTGTAGACTGTTACCTCCAGTTCCCACAGTAACAATCGAAAGCCACGGTT
>hsa-mir-133a-1 CM000680.2:21825712-21825771 Homo sapiens chromosome 18, GRCh38 reference primary assembly
CAGCTGGTTGAAGGGGACCAAATCCATTGAAGAGGCGATTTGGTTCCATTTTACCAGCTC
>hsa-mir-133a-2 CM000682.2:62564933-62564992 Homo sapiens chromosome 20, GRCh38 reference primary assembly
AGCTGGTAAAATGGAACCAAATCGACTGTCCAATGGATTTGGTCCCCTTCAACCAGCTGT
>hsa-mir-133b CM000668.2:52148923-52149042 Homo sapiens chromosome 6, GRCh38 reference primary assembly
CCTCAGAAGAAAGATGCCCCCTGCTCTGGCTGGTCAAACGGAACCAAGTCCGTCTTCCTGAGAGGTTTGGTCCCCTTCAACCAGCTACAGCAGGGCTGGCAATGCCCAGTCCTTGGAGAA
>hsa-mir-1343 CM000673.2:34941851-34941910 Homo sapiens chromosome 11, GRCh38 reference primary assembly
TGGGGAGCGGCCCCCGGGTGGGCCTCTGCTCTGGCCCCTCCTGGGGCCCGCACTCTCGCT
>hsa-mir-134 CM000676.2:101054694-101054755 Homo sapiens chromosome 14, GRCh38 reference primary assembly
TGTGACTGGTTGACCAGAGGGGCATGCACTGTGTTCACCCTGTGGGCCACCTAGTCACCAAC
>hsa-mir-135a-1 CM000665.2:52294232-52294293 Homo sapiens chromosome 3, GRCh38 reference primary assembly
CGCCACGGCTCCAATCCCTATATGAGTGAGCAGTAGAATCACATAGGAATAAAAAGCCATAG
>hsa-mir-135a-2 CM000674.2:97563834-97563912 Homo sapiens chromosome 12, GRCh38 reference primary assembly
TATGGCTTTTTATTCCTATGTGATAGTAATAAAGTCTCATGTAGGGATGGAAGCCATGAAATACATTGTGAAAAATCAT
>hsa-mir-135b CM000663.2:205448323-205448384 Homo sapiens chromosome 1, GRCh38 reference primary assembly
CCCATGGCTTTTAGCCCTACATGAGTTTGGGACAGCAATCACATAGGAATGAAAAGCCATAG
>hsa-mir-136 CM000676.2:100884716-100884772 Homo sapiens chromosome 14, GRCh38 reference primary assembly
ACTCCATTTGTTTTGATGATGGATTCTTATGCTCCATCATCGTCTCAAATGAGTCTT
>hsa-mir-137 CM000663.2:98046070-98046172 Homo sapiens chromosome 1, GRCh38 reference primary assembly
TGCCGCTGGTACTCTCCTCGACTACGCGTATTCTTAAGCAATAACAACGTAATCCGTATTATCCACCCAAGAATACCCGTCACCGAAGAGAGTCAGAGGACCA
>hsa-mir-138-1 CM000665.2:44114234-44114296 Homo sapiens chromosome 3, GRCh38 reference primary assembly
AGCTGGTGTTGTGAATCAGGCCGTTGCCAATCAGAGAACGGCTACTTCACAACACCAGGGCCA
>hsa-mir-138-2 CM000678.2:56858527-56858596 Homo sapiens chromosome 16, GRCh38 reference primary assembly
AGCTGGTGTTGTGAATCAGGCCGACGAGCAGCGCATCCTCTTACCCGGCTATTTCACGACACCAGGGTTG
>hsa-mir-139 CM000673.2:72615066-72615125 Homo sapiens chromosome 11, GRCh38 reference primary assembly
ACTCCAACAGGGCCGCGTCTCCAGCCTCCGAGCCACACTGGAGACACGTGCACTGTAGAA
>hsa-mir-140 CM000678.2:69933103-69933163 Homo sapiens chromosome 16, GRCh38 reference primary assembly
CAGTGGTTTTACCCTATGGTAGGTTACGTCATGCTGTTCTACCACAGGGTAGAACCACGGA
>hsa-mir-141 CM000674.2:6964113-6964177 Homo sapiens chromosome 12, GRCh38 reference primary assembly
CATCTTCCAGTACAGTGTTGGATGGTCTAATTGTGAAGCTCCTAACACTGTCTGGTAAAGATGGC
>hsa-mir-142 CM000679.2:58331245-58331304 Homo sapiens chromosome 17, GRCh38 reference primary assembly
TCCATAAAGTAGGAAACACTACACCCTCCAGTGCTGTTAGTAGTGCTTTCTACTTTATGG
>hsa-mir-143 CM000667.2:149428944-149428999 Homo sapiens chromosome 5, GRCh38 reference primary assembly
GGTGCAGTGCTGCATCTCTGGTCAGTTGGGAGTCTGAGATGAAGCACTGTAGCTCA
>hsa-mir-144 CM000679.2:28861548-28861605 Homo sapiens chromosome 17, GRCh38 reference primary assembly
AGTACATCATCTATACTGTAGTGTCTCATCGCAAACTTACAGTATATGATGATATCCC
>hsa-mir-145 CM000667.2:149430661-149430721 Homo sapiens chromosome 5, GRCh38 reference primary assembly
GTCCAGTTTTCCCAGGAATCCCTTAGATGCTAAGATGGGGATTCCTGGAAATACTGTTCTT
>hsa-mir-1468 CM000685.2:63786012-63786076 Homo sapiens chromosome X, GRCh38 reference primary assembly
TTTTCCATTTGCTTATTTTGCTGAGAATGAGTTGAATGCACATCAGCGAAACAGGCAAACGGAGA
>hsa-mir-1469 CM000677.2:96333261-96333308 Homo sapiens chromosome 15, GRCh38 reference primary assembly
CTCGGCGCGGGGCGCGGGCTCCGGGTTGGGGCGAGCCAACGCCGGGGT
>hsa-mir-146a CM000667.2:160485372-160485430 Homo sapiens chromosome 5, GRCh38 reference primary assembly
TGAGAACTGAATTCCATGGGTTGTGTCAGTGTCAGACCTCTGAAATTCAGTTCTTCAGC
>hsa-mir-146b CM000672.2:102436520-102436578 Homo sapiens chromosome 10, GRCh38 reference primary assembly
TGAGAACTGAATTCCATAGGCTGTGAGCTCTAGCAATGCCCTGTGGACTCAGTTCTGGT
>hsa-mir-1470 CM000681.2:15449548-15449609 Homo sapiens chromosome 19, GRCh38 reference primary assembly
GCCCTCCGCCCGTGCACCCCGGGGCAGGAGACCCCGCGGGACGCGCCGAGGTAGGGGGGACA
>hsa-mir-1471 CM000664.2:231892242-231892299 Homo sapiens chromosome 2, GRCh38 reference primary assembly
GCCCCTCAAATTAGAGCCAGCTGTGCTCCGCCTCTACACCTGGCTCCACACGCGGGCT
>hsa-mir-147a CM000671.2:120244979-120245051 Homo sapiens chromosome 9, GRCh38 reference primary assembly
AATCTAGCAGAAGCATTTCCACACACTGGCTTCCATAGTCTGGTGTGTGTGCAGAAATGTTGTCTTTAGATTC
>hsa-mir-147b CM000677.2:45433050-45433130 Homo sapiens chromosome 15, GRCh38 reference primary assembly
TATAAATCTAGTGGAAACATTTCTGCACAAACTAGATTCTGGACACCAGTGTGCGGAAATGCTTCTGCTACATTTTTAGGG
>hsa-mir-148a CM000669.2:25949922-25949982 Homo sapiens chromosome 7, GRCh38 reference primary assembly
ACAAAGTTCTGTAGTGCACTGACTTCTATCATACTCAGAGTCGGAGTGTCTCAGAACTTTG
>hsa-mir-148b CM000674.2:54337240-54337300 Homo sapiens chromosome 12, GRCh38 reference primary assembly
AAGTTCTGTTATACACTCAGGCTGTGGCTCTCTGAAAGTCAGTGCATCACAGAACTTTGTC
>hsa-mir-149 CM000664.2:240456015-240456077 Homo sapiens chromosome 2, GRCh38 reference primary assembly
TCTGGCTCCGTGTCTTCACTCCCGTGCTTGTCCGAGGAGGGAGGGAGGGACGGGGGCTGTGCT
>hsa-mir-150 CM000681.2:49500797-49500854 Homo sapiens chromosome 19, GRCh38 reference primary assembly
CTGTCCCCCAGGCCTGTACCAGGGTCTGAGCCCAGCACTGGTACAAGGGTTGGGAGAC
>hsa-mir-151a CM000670.2:140732587-140732644 Homo sapiens chromosome 8, GRCh38 reference primary assembly
CCTCAAGGAGCTTCAGTCTAGTAGGGGATGAGACATACTAGACTGTGAGCTCCTCGAG
>hsa-mir-151b CM000676.2:100109419-100109515 Homo sapiens chromosome 14, GRCh38 reference primary assembly
ACCCTGGGTTTGTTTGTCTAGACTGTGAGCTCCTCGAGGGCAGGTGTCTGTTTCTGTGTCTCGGGAGCCCTGAAGAGAGACTGACACATCAGAGGTG
>hsa-mir-152 CM000679.2:48037174-48037233 Homo sapiens chromosome 17, GRCh38 reference primary assembly
CCAAGTTCTGTCATGCACTGACTGCTCCAGAGCCCGAGTCGGAGTGTATCACAGAACCTG
>hsa-mir-153-1 CM000664.2:219294126-219294201 Homo sapiens chromosome 2, GRCh38 reference primary assembly
GATCACTTTTGTGACTATGCAACTGGAGTGAGAATACTAGCTGCAGATCACAAAAATGACACTGGCAGCTGTGAGG
>hsa-mir-153-2 CM000669.2:157574349-157574409 Homo sapiens chromosome 7, GRCh38 reference primary assembly
GATCACTTTTGTGACTATGCAACTGGGCTCATATTACTAGCTGCAACATCACAAAAATGAC
>hsa-mir-1537 CM000663.2:235853000-235853059 Homo sapiens chromosome 1, GRCh38 reference primary assembly
ACAACTGTAACTAGACGGTTTTCTGTGTGGACAGGACAGAAAACTGACTAATTACAGCTG
>hsa-mir-1538 CM000678.2:69565808-69565869 Homo sapiens chromosome 16, GRCh38 reference primary assembly
AGGAACAGCAGCAGCCCGGGCCGCGCCGGCAGGAAGCGAGGCCCATGTTGCTGCTGTTCCCT
>hsa-mir-1539 CM000680.2:49487373-49487423 Homo sapiens chromosome 18, GRCh38 reference primary assembly
GGCTCTGCGGCCTGCAGGTAGCGCGAAAGTCCTGCGCGTCCCAGATGCCCA
>hsa-mir-154 CM000676.2:101059769-101059827 Homo sapiens chromosome 14, GRCh38 reference primary assembly
TAGGTTATCCGTGTTGCCTTCGCTTTATTTGTGACGAATCATACACGGTTGACCTATTT
>hsa-mir-155 CM000683.2:25573983-25574044 Homo sapiens chromosome 21, GRCh38 reference primary assembly
TTAATGCTAATCGTGATAGGGGTTTTTGCCTCCAACTGACTCCTACATATTAGCATTAACAG
>hsa-mir-1587 CM000685.2:39837561-39837614 Homo sapiens chromosome X, GRCh38 reference primary assembly
TTTGGGCTGGGCTGGGTTGGGCAGTTCTTCTGCTGGACTCACCTGTGACCAGCT
>hsa-mir-15a CM000675.2:50049130-50049189 Homo sapiens chromosome 13, GRCh38 reference primary assembly
TGAGGCAGCACAATATGGCCTGCACCTTTTCAAAATCCACAAACCATTATGTGCTGCTAC
>hsa-mir-15b CM000665.2:160404607-160404667 Homo sapiens chromosome 3, GRCh38 reference primary assembly
TAGCAGCACATCATGGTTTACATGCTACAGTCAAGATGCGAATCATTATTTGCTGCTCTAG
>hsa-mir-16-1 CM000675.2:50048985-50049049 Homo sapiens chromosome 13, GRCh38 reference primary assembly
TCAGCAGCACAGTTAATACTGGAGATAATTTTAGAATCTTAACGCCAATATTTACGTGCTGCTAA
>hsa-mir-16-2 CM000665.2:160404754-160404819 Homo sapiens chromosome 3, GRCh38 reference primary assembly
TAGCAGCACGTAAATATTGGCGTAGTGAAATATATATTAAACACCAATATTACTGTGCTGCTTTAG
>hsa-mir-17 CM000675.2:91350618-91350677 Homo sapiens chromosome 13, GRCh38 reference primary assembly
CAAAGTGCTTACAGTGCAGGTAGTGATATGTGCATCTACTGCAGTGAAGGCACTTGTAGC
>hsa-mir-181a-1 CM000663.2:198859069-198859131 Homo sapiens chromosome 1, GRCh38 reference primary assembly
GGTACAATCAACGGTCGATGGTTTTGATTTTAATTCCAAACTCACCGACAGCGTTGAATGTTC
>hsa-mir-181a-2 CM000671.2:124692480-124692540 Homo sapiens chromosome 9, GRCh38 reference primary assembly
AACATTCAACGCTGTCGGTGAGTTTGGGATTTGAAAAAACCACTGACCGTTGACTGTACCT
>hsa-mir-181b-1 CM000663.2:198858887-198858948 Homo sapiens chromosome 1, GRCh38 reference primary assembly
TTGCATTCATTGTTCAGTGAGCTTGTCCACACAGTTCAACCCACCGACAGCAATGAATGTTG
>hsa-mir-181b-2 CM000671.2:124693725-124693783 Homo sapiens chromosome 9, GRCh38 reference primary assembly
AACATTCATTGCTGTCGGTGGGTTTGAGTCTGAATCAACTCACTGATCAATGAATGCAA
>hsa-mir-181c CM000681.2:13874725-13874785 Homo sapiens chromosome 19, GRCh38 reference primary assembly
AACATTCAACCTGTCGGTGAGTTTGGGCAGCTCAGGCAAACCATCGACCGTTGAGTGGACC
>hsa-mir-181d CM000681.2:13874910-13874974 Homo sapiens chromosome 19, GRCh38 reference primary assembly
AACATTCATTGTTGTCGGTGGGTTGTGAGGACTGAGGCCAGACCCACCGGGGGATGAATGTCACT
>hsa-mir-1825 CM000682.2:32237795-32237848 Homo sapiens chromosome 20, GRCh38 reference primary assembly
AGAGACTGGGGTGCTGGGCTCCCCTAGACTAGGACTCCAGTGCCCTCCTCTCCC
>hsa-mir-1827 CM000674.2:100189884-100189950 Homo sapiens chromosome 12, GRCh38 reference primary assembly
TCAGCAGCACAGCCTTCAGCCTAAAGCAATGAGAAGCCTCTGAAAGGCTGAGGCAGTAGATTGAATT
>hsa-mir-182 CM000669.2:129770406-129770471 Homo sapiens chromosome 7, GRCh38 reference primary assembly
TAGTTGGCAAGTCTAGAACCACCGGATCCTGTTACCTCACCAGTGTGAGTTCTACCATTGCCAAAA
>hsa-mir-183 CM000669.2:129774928-129774989 Homo sapiens chromosome 7, GRCh38 reference primary assembly
TTATGGCCCTTCGGTAATTCACTGACTGAGACTGTTCACAGTGAATTCTACCAGTGCCATAC
>hsa-mir-184 CM000677.2:79209788-79209872 Homo sapiens chromosome 15, GRCh38 reference primary assembly
CCAGTCACGTCCCCTTATCACTTTTCCAGCCCAGCTTTGTGACTGTAAGTGTTGGACGGAGAACTGATAAGGGTAGGTGATTGAC
>hsa-mir-185 CM000684.2:20033153-20033210 Homo sapiens chromosome 22, GRCh38 reference primary assembly
TGGAGAGAAAGGCAGTTCCTGATGGTCCCCTCCCCAGGGGCTGGCTTTCCTCTGGTCC
>hsa-mir-186 CM000663.2:71067642-71067703 Homo sapiens chromosome 1, GRCh38 reference primary assembly
CCCAAAAAATTCACCTTTGGGCTTAAAATAAAACCAGAAAGCCCAAAAGGAGAATTCTTTGG
>hsa-mir-187 CM000680.2:35904835-35904893 Homo sapiens chromosome 18, GRCh38 reference primary assembly
CCGGCTGCAACACAAGACACGAGGGGTCAGAGCAGCGCCCGGGTCCTGTGTTGTAGCCC
>hsa-mir-188 CM000685.2:50003517-50003577 Homo sapiens chromosome X, GRCh38 reference primary assembly
CATCCCTTGCATGGTGGAGGGTGAGCTTTCTGAAAACCCCTCCCACATGCAGGGTTTGCAG
>hsa-mir-18a CM000675.2:91350756-91350820 Homo sapiens chromosome 13, GRCh38 reference primary assembly
TAAGGTGCATCTAGTGCAGATAGTGAAGTAGATTAGCATCTACTGCCCTAAGTGCTCCTTCTGGC
>hsa-mir-18b CM000685.2:134170042-134170107 Homo sapiens chromosome X, GRCh38 reference primary assembly
GCCAGAAGGGGCATTTAGGGCAGTAGATTCTAAGCTGCTTCACTAACTGCACTAGATGCACCTTAA
>hsa-mir-1908 CM000673.2:61815172-61815230 Homo sapiens chromosome 11, GRCh38 reference primary assembly
CGGGGCGGAGCCGGCGGCCGGTGGCACCACACATACGGACCAATCGCCGTCCCCGCCGC
>hsa-mir-1909 CM000681.2:1816169-1816224 Homo sapiens chromosome 19, GRCh38 reference primary assembly
CGGTGAGCACCCGGCCCCTGCGCAGGGACGGCCCCAGGGCAGGCACCGGCACTCAC
>hsa-mir-190a CM000677.2:62823971-62824029 Homo sapiens chromosome 15, GRCh38 reference primary assembly
TGATATGTTTGATATATTAGGTTGTTATTTAATCCAACTATATATCAAACATATTCCTA
>hsa-mir-190b CM000663.2:154193665-154193744 Homo sapiens chromosome 1, GRCh38 reference primary assembly
CTGCTGCTGTAAGAATATGTTTGACATTTAGTTGGTTCCTAATTAAACAACCCAATATCAAACATATCACACAGAAGCAG
>hsa-mir-1910 CM000678.2:85741631-85741690 Homo sapiens chromosome 16, GRCh38 reference primary assembly
TGTCATCCTGCTTCTGCCTCCCTCCAAGGACAGCACAAAGGCGGCAGGCACAGGACTGGC
>hsa-mir-1911 CM000685.2:114763195-114763252 Homo sapiens chromosome X, GRCh38 reference primary assembly
TGAGTACCGCCATGTCTGTTGGGCATCCACAGTCTCCCACCAGGCATTGTGGTCTCCG
>hsa-mir-1912 CM000685.2:114651544-114651624 Homo sapiens chromosome X, GRCh38 reference primary assembly
CTCTAGGATGTGCTCATTGCATGGGCTGTGTATAGTATTATTCAATACCCAGAGCATGCAGTGTGAACATAATAGAGATTG
>hsa-mir-1913 CM000668.2:166509354-166509434 Homo sapiens chromosome 6, GRCh38 reference primary assembly
ACCAGCCACTTGGCAGCAGCGGAGGGGGCAGAGTTTTGGAAAGCCAGCCTCTGCAGCCTCCTCTGCCGGGAGGTAGAGGTT
>hsa-mir-1914 CM000682.2:63941474-63941533 Homo sapiens chromosome 20, GRCh38 reference primary assembly
CCTCCCAGTGCGGGACCCCTCCTGCGCTAAGAGGAAGCAGAAGTGGGCCGGGCACAGGGC
>hsa-mir-1915 CM000672.2:21496576-21496631 Homo sapiens chromosome 10, GRCh38 reference primary assembly
CCCGCCGCGTCGCCCTGGGGCCCACGGGTGCACGGCCCGGGCAGCAAGGCAAGGTG
>hsa-mir-191 CM000665.2:49020631-49020695 Homo sapiens chromosome 3, GRCh38 reference primary assembly
GGGGACGAAATCCAAGCGCAGCTGGAATGCTCTGGAGACAACAGCTGCTTTTGGGATTCCGTTGC
>hsa-mir-192 CM000673.2:64891159-64891224 Homo sapiens chromosome 11, GRCh38 reference primary assembly
CTGTGACCTATGGAATTGGCAGCCAGAGGGGAGACGAGAGCACTGGCTGTCAATTCATAGGTCAGA
>hsa-mir-193a CM000679.2:31560016-31560072 Homo sapiens chromosome 17, GRCh38 reference primary assembly
TGGGTCTTTGCGGGCGAGATGAGGGTGTCGGATCAACTGGCCTACAAAGTCCCAGTT
>hsa-mir-193b CM000678.2:14303980-14304039 Homo sapiens chromosome 16, GRCh38 reference primary assembly
CGGGGTTTTGAGGGCGAGATGAGTTTATGTTTTATCCAACTGGCCCTCAAAGTCCCGCTT
>hsa-mir-194-1 CM000663.2:220118157-220118228 Homo sapiens chromosome 1, GRCh38 reference primary assembly
TTGGTAACCATCAAAAGTAACAGCATCTCCACTGGAAATTGGTACACAGTCCACATGGAGTTGCTGTTACAC
>hsa-mir-194-2 CM000673.2:64891368-64891426 Homo sapiens chromosome 11, GRCh38 reference primary assembly
CAGATAACAGCAGCCCCACTGGAACCAGTGGGCACTTCCACATGGAGTTGCTGTTACAG
>hsa-mir-195 CM000679.2:7017628-7017688 Homo sapiens chromosome 17, GRCh38 reference primary assembly
GGAGCAGCACAGCCAATATTGGCAGACTCGCTTCCCTGTGCCAATATTTCTGTGCTGCTAG
>hsa-mir-196a-1 CM000679.2:48632490-48632554 Homo sapiens chromosome 17, GRCh38 reference primary assembly
GTGAATCGGGTGGTTTAATGTTGTTGTGTTCAGAAACCCAGGCCCAACAACATGAAACTACCTAA
>hsa-mir-196a-2 CM000674.2:53991762-53991821 Homo sapiens chromosome 12, GRCh38 reference primary assembly
TAGGTAGTTTCATGTTGTTGGGATTGAGTTTTGAACTCGGCAACAAGAAACTGCCTGAGT
>hsa-mir-196b CM000669.2:27169493-27169550 Homo sapiens chromosome 7, GRCh38 reference primary assembly
GAAGGCAGTGTCGTGCTGTCGAGAGAAAGGTGGATCCCAACAACAGGAAACTACCTAA
>hsa-mir-1972-1 KI270853.1:659287-659364 Homo sapiens chromosome 16 genomic contig, GRCh38 reference assembly alternate locus group ALT_REF_LOCI_1
TATAGGCATGTGCCACCACACCTGGCTTAAATGTGTCATTTAAAAATTCAGGCCAGGCACAGTGGCTCATGCCTGTAA
>hsa-mir-1972-2 KI270853.1:659287-659364 Homo sapiens chromosome 16 genomic contig, GRCh38 reference assembly alternate locus group ALT_REF_LOCI_1
TATAGGCATGTGCCACCACACCTGGCTTAAATGTGTCATTTAAAAATTCAGGCCAGGCACAGTGGCTCATGCCTGTAA
>hsa-mir-1973 CM000666.2:116299725-116299769 Homo sapiens chromosome 4, GRCh38 reference primary assembly
TATGTTCAACGGCCATGGTATCCTGACCGTGCAAAGGTAGCATAA
>hsa-mir-1976 KN196473.1:42160-42212 Homo sapiens chromosome 1 genomic contig HG2058_PATCH, GRC reference assembly FIX PATCH for GRCh38
GCAGCAAGGAAGGCAGGGGTCCTAAGGTGTGTCCTCCTGCCCTCCTTGCTGTA
>hsa-mir-197 CM000663.2:109598901-109598962 Homo sapiens chromosome 1, GRCh38 reference primary assembly
CGGGTAGAGAGGGCAGTGGGAGGTAAGAGCTCTTCACCCTTCACCACCTTCTCCACCCAGCA
>hsa-mir-198 CM000665.2:120395668-120395730 Homo sapiens chromosome 3, GRCh38 reference primary assembly
TCATTTATTCTATAGAGAAGAAGGAAAAATCACAGGAACCTATCTCCCCTCTGGACCAATGAT
>hsa-mir-199a-1 CM000681.2:10817429-10817492 Homo sapiens chromosome 19, GRCh38 reference primary assembly
TAACCAATGTGCAGACTACTGTACACATTGAGAGCCTCCTGAACAGGTAGTCTGAACACTGGGT
>hsa-mir-199a-2 CM000663.2:172144554-172144615 Homo sapiens chromosome 1, GRCh38 reference primary assembly
TAACCAATGTGCAGACTACTGTACAACGGCATTGTCCTGAACAGGTAGTCTGAACACTGGGG
>hsa-mir-199b CM000671.2:128244745-128244806 Homo sapiens chromosome 9, GRCh38 reference primary assembly
TAACCAATGTGCAGACTACTGTACAATTTGGGAGTCCTGAACAGATAGTCTAAACACTGGGT
>hsa-mir-19a CM000675.2:91350904-91350962 Homo sapiens chromosome 13, GRCh38 reference primary assembly
AGTTTTGCATAGTTGCACTACAAGAAGAATGTAGTTGTGCAAATCTATGCAAAACTGAT
>hsa-mir-19b-1 CM000675.2:91351207-91351268 Homo sapiens chromosome 13, GRCh38 reference primary assembly
AGTTTTGCAGGTTTGCATCCAGCTGTGTGATATTCTGCTGTGCAAATCCATGCAAAACTGAC
>hsa-mir-19b-2 CM000685.2:134169683-134169749 Homo sapiens chromosome X, GRCh38 reference primary assembly
TCAGTTTTGCATGGATTTGCACAGCCACATATACATATATACGCTGAAATGCAAACCTGCAAAACTA
>hsa-mir-200a CM000663.2:1167878-1167938 Homo sapiens chromosome 1, GRCh38 reference primary assembly
CATCTTACCGGACAGTGCTGGATTTCCCAGCTTGACTCTAACACTGTCTGGTAACGATGTT
>hsa-mir-200b CM000663.2:1167124-1167182 Homo sapiens chromosome 1, GRCh38 reference primary assembly
CATCTTACTGGGCAGCATTGGATGGAGTCAGGTCTCTAATACTGCCTGGTAATGATGAC
>hsa-mir-200c CM000674.2:6963703-6963765 Homo sapiens chromosome 12, GRCh38 reference primary assembly
CGTCTTACCCAGCAGTGTTTGGGTGCGGTTGGGAGTCTCTAATACTGCCGGGTAATGATGGAG
>hsa-mir-202 CM000672.2:133247538-133247594 Homo sapiens chromosome 10, GRCh38 reference primary assembly
TTCCCATGCCCTATACCTCTTTAGGCCAGATCCTCAAAGAAGTATATGCATAGGAAA
>hsa-mir-203a CM000676.2:104117431-104117491 Homo sapiens chromosome 14, GRCh38 reference primary assembly
AGTGGTTCTTAACAGTTCAACAGTTCTGTAGCGCAATTGTGAAATGTTTAGGACCACTAGA
>hsa-mir-203b CM000676.2:104117428-104117490 Homo sapiens chromosome 14, GRCh38 reference primary assembly
TCCAGTGGTTCTTAACAGTTCAACAGTTCTGTAGCGCAATTGTGAAATGTTTAGGACCACTAG
>hsa-mir-204 CM000671.2:70809993-70810053 Homo sapiens chromosome 9, GRCh38 reference primary assembly
ACGTCCCTTTGCCTTCCCAGCCTCCTTCATATATTCTCAGGCATAGGATGACAAAGGGAAG
>hsa-mir-2052 CM000670.2:74705693-74705748 Homo sapiens chromosome 8, GRCh38 reference primary assembly
CTGTTTTGATAACAGTAATGTCCCTTTAGTTCAAAGTTACCAGCTATCAAAACAAG
>hsa-mir-2053 CM000670.2:112643493-112643584 Homo sapiens chromosome 8, GRCh38 reference primary assembly
CTTGCCATGTAAATACAGATTTAATTAACATTTGCAACCTGTGAAGATGCAAAACTTTAAGTGTTAATTAAACCTCTATTTACATAGCAAGC
>hsa-mir-2054 CM000666.2:125507259-125507308 Homo sapiens chromosome 4, GRCh38 reference primary assembly
CTGTAATATAAATTTAATTTATTCTCTATCATTAAAAAATGTATTACAGA
>hsa-mir-205 CM000663.2:209432166-209432224 Homo sapiens chromosome 1, GRCh38 reference primary assembly
TCCTTCATTCCACCGGAGTCTGTCTCATACCCAACCAGATTTCAGTGGAGTGAAGTTCA
>hsa-mir-206 CM000668.2:52144349-52144435 Homo sapiens chromosome 6, GRCh38 reference primary assembly
TGCTTCCCGAGGCCACATGCTTCTTTATATCCCCATATGGATTACTTTGCTATGGAATGTAAGGAAGTGTGTGGTTTCGGCAAGTGC
>hsa-mir-208a CM000676.2:23388602-23388659 Homo sapiens chromosome 14, GRCh38 reference primary assembly
ACAAGCTTTTTGCTCGTCTTATACGTGAGCATCAGGTATAACCCGGGCCAAAAGCTCG
>hsa-mir-208b CM000676.2:23417997-23418054 Homo sapiens chromosome 14, GRCh38 reference primary assembly
ACAAACCTTTTGTTCGTCTTATATTCGGATCAGAAACATAATTCGAGCAAAAAGCTTC
>hsa-mir-20a CM000675.2:91351072-91351130 Homo sapiens chromosome 13, GRCh38 reference primary assembly
TAAAGTGCTTATAGTGCAGGTAGTGTTTAGTTATCTACTGCATTATGAGCACTTAAAGT
>hsa-mir-20b CM000685.2:134169813-134169873 Homo sapiens chromosome X, GRCh38 reference primary assembly
CTGGAAGTGCCCATACTACAGTAGAGTCATGCCAAAACTACCTGCACTATGAGCACTTTGG
>hsa-mir-210 KI270832.1:97767-97827 Homo sapiens chromosome 11 genomic contig, GRCh38 reference assembly alternate locus group ALT_REF_LOCI_1
TCAGCCGCTGTCACACGCACAGTGGGTCTGGGGCAGCGCAGTGTGCGGTGGGCAGGGGCTG
>hsa-mir-2110 CM000672.2:114174105-114174180 Homo sapiens chromosome 10, GRCh38 reference primary assembly
CAAGAGTGGGAGGAAAAGACCGCGGTGAGAAACACAGCCGACGCCTCACTCAGCGGCCGTTTCCCCAAACCCCTGC
>hsa-mir-2113 CM000668.2:98024531-98024622 Homo sapiens chromosome 6, GRCh38 reference primary assembly
TTTTCAAAGCAATGTGTGACAGGTACAGGGACAAATCCCGTTAATAAGTAAGAGGATTTGTGCTTGGCTCTGTCACATGCCACTTTGAAAAC
>hsa-mir-2114 CM000685.2:150228016-150228073 Homo sapiens chromosome X, GRCh38 reference primary assembly
TAGTCCCTTCCTTGAAGCGGTCGGATAATCACATGACGAGCCTCAAGCAAGGGACTTC
>hsa-mir-2115 CM000665.2:48316381-48316440 Homo sapiens chromosome 3, GRCh38 reference primary assembly
CTAGCCTCCATGAATTCTGATGAATTCATGTGATTCCTCCATCAGGAGTCATGGAAGCTG
>hsa-mir-2116 CM000677.2:59171192-59171250 Homo sapiens chromosome 15, GRCh38 reference primary assembly
GGGAGTTCTTGGCATGGGAGGACTTCTTAGCATGGGAAGACCTCCTATGCTAAGAACCC
>hsa-mir-2117 CM000679.2:43444806-43444886 Homo sapiens chromosome 17, GRCh38 reference primary assembly
GCTCTGATTTACTTCTGTCCGGCATGGTGAACAGCAGGATTGGCTGTAGCTGTTCTCTTTGCCAAGGACAGATCTGATCTG
>hsa-mir-211 CM000677.2:31065059-31065117 Homo sapiens chromosome 15, GRCh38 reference primary assembly
GCACCCCTTTGCTGTCCCTGCCCTGCTCAGAGCCCTAGGCGAAGGATGACAAAGGGAAG
>hsa-mir-212 CM000679.2:2050290-2050351 Homo sapiens chromosome 17, GRCh38 reference primary assembly
GGCCGTGACTGGAGACTGTTACTGAGGGCGGCCCGGGCAGTAAGCAGTCTAGAGCCAAGGTG
>hsa-mir-214 CM000663.2:172138816-172138879 Homo sapiens chromosome 1, GRCh38 reference primary assembly
ACTGCCTGTCTGTGCCTGCTGTACAGGTGAGCGGATGTTCTGCACAGCAAGTGTAGACAGGCAG
>hsa-mir-215 CM000663.2:220117877-220117937 Homo sapiens chromosome 1, GRCh38 reference primary assembly
TATTGGCCTAAAGAAATGACAGACAAACTCAGCTATATTGTCTGTCAATTCATAGGTCATT
>hsa-mir-216a CM000664.2:55988981-55989042 Homo sapiens chromosome 2, GRCh38 reference primary assembly
ATAATCCCAGAGACCACTGTGAGGGATTGTATGAACATCTCACAGTTGCCAGCTGAGATTAA
>hsa-mir-216b CM000664.2:56000724-56000786 Homo sapiens chromosome 2, GRCh38 reference primary assembly
TAGAATCTCTACGGGTAAGTGTGTGATTTCCTCAGTGACATCACATTTGCCTGCAGAGATTTT
>hsa-mir-217 CM000664.2:55982967-55983077 Homo sapiens chromosome 2, GRCh38 reference primary assembly
CTTGTTTAGATGCTGAAGGCAATGCATTAGGAACTGATGGTGACTGATTCTTATCCAATCAGTTCCTGATGCAGTATCTGCGACATCAAAAACTATGTAATAATTATACTA
>hsa-mir-218-1 CM000666.2:20528299-20528364 Homo sapiens chromosome 4, GRCh38 reference primary assembly
TTGTGCTTGATCTAACCATGTGGTTGCGAGGTATGAGTAAAACATGGTTCCGTCAAGCACCATGGA
>hsa-mir-218-2 CM000667.2:168768168-168768232 Homo sapiens chromosome 5, GRCh38 reference primary assembly
CGCGGTGCTTGACAGAACCATGTTCCGTTTCCATCGTTCCACCACATGGTTAGATCAAGCACAAA
>hsa-mir-219a-1 GL000254.2:4643808-4643871 Homo sapiens chromosome 6 genomic contig, GRCh38 reference assembly alternate locus group ALT_REF_LOCI_5
TGATTGTCCAAACGCAATTCTCGAGTCTATGGCTCCGGCCGAGAGTTGAGTCTGGACGTCCCGA
>hsa-mir-219a-2 CM000671.2:128392632-128392697 Homo sapiens chromosome 9, GRCh38 reference primary assembly
ACAGATGTCCAGCCACAATTCTCGGTTGGCCGCAGACTCGTACAAGAATTGCGTTTGGACAATCAG
>hsa-mir-219b CM000671.2:128392634-128392699 Homo sapiens chromosome 9, GRCh38 reference primary assembly
AGATGTCCAGCCACAATTCTCGGTTGGCCGCAGACTCGTACAAGAATTGCGTTTGGACAATCAGTG
>hsa-mir-21 CM000679.2:59841273-59841332 Homo sapiens chromosome 17, GRCh38 reference primary assembly
TAGCTTATCAGACTGATGTTGACTGTTGAATCTCATGGCAACACCAGTCGATGGGCTGTC
>hsa-mir-221 CM000685.2:45746180-45746243 Homo sapiens chromosome X, GRCh38 reference primary assembly
GAAACCCAGCAGACAATGTAGCTGTTGCCTAACGAACACAGAAATCTACATTGTATGCCAGGTT
>hsa-mir-222 CM000685.2:45747036-45747095 Homo sapiens chromosome X, GRCh38 reference primary assembly
ACCCAGTAGCCAGATGTAGCTGCTGATTACGAAAGACAGGATCTACACTGGCTACTGAGC
>hsa-mir-223 CM000685.2:66018895-66018959 Homo sapiens chromosome X, GRCh38 reference primary assembly
CGTGTATTTGACAAGCTGAGTTGGACACTCCATGTGGTAGAGTGTCAGTTTGTCAAATACCCCAA
>hsa-mir-224 CM000685.2:151958584-151958652 Homo sapiens chromosome X, GRCh38 reference primary assembly
TGTAGTCACTAGGGCACCATTTTGAAACAATGCACAATCATCTACTAAACGGAACCACTAGTGACTTGA
>hsa-mir-2276 CM000675.2:24162431-24162491 Homo sapiens chromosome 13, GRCh38 reference primary assembly
GCCCTCTGTCACCTTGCAGACGGCTTTCTCTCCGAATGTCTGCAAGTGTCAGAGGCGAGGA
>hsa-mir-2277 CM000667.2:93620710-93620772 Homo sapiens chromosome 5, GRCh38 reference primary assembly
GAGCCAGGCAGGGCGCTGTCAGCCTTAATGTGAGCGCTGACTGGCAGCGCTCAGCCCGCGCTC
>hsa-mir-2278 CM000671.2:94809962-94810058 Homo sapiens chromosome 9, GRCh38 reference primary assembly
GTGCTGCAGGTGTTGGAGAGCAGTGTGTGTTGCCTGGGGACTGTGTGGACTGGTATCACCCAGACAGCTTGCACTGACTCCAGACCCTGCCGTCATG
>hsa-mir-22 CM000679.2:1713914-1713974 Homo sapiens chromosome 17, GRCh38 reference primary assembly
ACAGTTCTTCAACTGGCAGCTTTAGCTGGGTCAGGACATAAAGCTTGCCACTGAAGAACTA
>hsa-mir-2355 CM000664.2:207109999-207110064 Homo sapiens chromosome 2, GRCh38 reference primary assembly
ATCTCCAAACAGCAAGGACAATGCCATACGATTATAATAGCATATTGTCCATTGTATCTGGGGATG
>hsa-mir-2392 CM000676.2:100814491-100814575 Homo sapiens chromosome 14, GRCh38 reference primary assembly
ATGGTCCCTCCCAATCCAGCCATTCCTCAGACCAGGTGGCTCCCGAGCCACCCCAGGCTGTAGGATGGGGGTGAGAGGTGCTAGA
>hsa-mir-23a CM000681.2:13836595-13836652 Homo sapiens chromosome 19, GRCh38 reference primary assembly
GGAAATCCCTGGCAATGTGATTTGTGACAGGAAGCAAATCCCATCCCCAGGAACCCCA
>hsa-mir-23b CM000671.2:95085227-95085286 Homo sapiens chromosome 9, GRCh38 reference primary assembly
TGGGTTCCTGGCATGCTGATTTGTGACTTAAGATTAAAATCACATTGCCAGGGATTACCA
>hsa-mir-23c CM000685.2:20017088-20017188 Homo sapiens chromosome X, GRCh38 reference primary assembly
CGTCACTTTCCTTGGGTAATCACTGGCAATGTGATGTATGGGCATGACTCAAATTGTACTCTGATTATGCCACTCACTGTGTGACACCTGGAAAGTCACTC
>hsa-mir-24-1 CM000671.2:95086027-95086086 Homo sapiens chromosome 9, GRCh38 reference primary assembly
TGCCTACTGAGCTGATATCAGTTCTCATTTTACACACTGGCTCAGTTCAGCAGGAACAGG
>hsa-mir-24-2 CM000681.2:13836289-13836348 Homo sapiens chromosome 19, GRCh38 reference primary assembly
CTGTTCCTGCTGAACTGAGCCAGTGTACACAAACCAACTGTGTTTCAGCTCAGTAGGCAC
>hsa-mir-2467 CM000664.2:239351732-239351794 Homo sapiens chromosome 2, GRCh38 reference primary assembly
CCTGAGCCTCTCTGCCTCTGCTCTAAGGAGCAGGACCCAGAGCCAAGGCTAACAGAGCCTCAG
>hsa-mir-25 CM000669.2:100093571-100093631 Homo sapiens chromosome 7, GRCh38 reference primary assembly
TCAGACCGAGACAAGTGCAATGCCCAGGGCAGCGTCCAGCAATTGCCCAAGTCTCCGCCTC
>hsa-mir-2681 CM000675.2:101967665-101967726 Homo sapiens chromosome 13, GRCh38 reference primary assembly
GTGCTTTACCAACTCCATGATACTGAAGAGTCTTTGGGCAGTCTCCTGGAGGTGGTAAAACA
>hsa-mir-2682 CM000663.2:98045271-98045330 Homo sapiens chromosome 1, GRCh38 reference primary assembly
GGAAGACAGCGCTGAAGAGGCGTCCCAAAGAGATTGGACGTCTGAACAGTCACTGCCTGC
>hsa-mir-26a-1 CM000665.2:37969413-37969474 Homo sapiens chromosome 3, GRCh38 reference primary assembly
TTCAAGTAATCCAGGATAGGCTGTGCAGGTCCCAATGGGCCTATTCTTGGTTACTTGCACGG
>hsa-mir-26a-2 CM000674.2:57824620-57824680 Homo sapiens chromosome 12, GRCh38 reference primary assembly
GAAACAAGTAATCAAGAATAGGCCTCACAGATGGAAACAGCCTATCCTGGATTACTTGAAT
>hsa-mir-26b CM000664.2:218402657-218402714 Homo sapiens chromosome 2, GRCh38 reference primary assembly
TTCAAGTAATTCAGGATAGGTTGTGTGCTGTCCAGCCTGTTCTCCATTACTTGGCTCG
>hsa-mir-27a CM000681.2:13836447-13836509 Homo sapiens chromosome 19, GRCh38 reference primary assembly
GCGGAACTTAGCCACTGTGAACACGACTTGGTGTGGACCCTGCTCACAAGCAGCTAAGCCCTG
>hsa-mir-27b CM000671.2:95085463-95085526 Homo sapiens chromosome 9, GRCh38 reference primary assembly
AGAGCTTAGCTGATTGGTGAACAGTGATTGGTTTCCGCTTTGTTCACAGTGGCTAAGTTCTGCA
>hsa-mir-2861 CM000671.2:127785918-127786008 Homo sapiens chromosome 9, GRCh38 reference primary assembly
GGCGCCTCTGCAGCTCCGGCTCCCCCTGGCCTCTCGGGAACTACAAGTCCCAGGGGGCCTGGCGGTGGGCGGCGGGCGGAAGAGGCGGGGT
>hsa-mir-28 CM000665.2:188688794-188688856 Homo sapiens chromosome 3, GRCh38 reference primary assembly
AAGGAGCTCACAGTCTATTGAGTTACCTTTCTGACTTTCCCACTAGATTGTGAGCTCCTGGAG
>hsa-mir-2909 CM000679.2:37033745-37033814 Homo sapiens chromosome 17, GRCh38 reference primary assembly
GGTGTTAGGGCCAACATCTCTTGGTCTTTCCCCTGTGGTCCCAAGATGGCTGTTGCAACTTAACGCCATC
>hsa-mir-296 CM000682.2:58817626-58817682 Homo sapiens chromosome 20, GRCh38 reference primary assembly
GGAGAGCCTCCACCCAACCCTCTGAATTAGGCACAACAGGATTGAGGGGGGGCCCTC
>hsa-mir-297 CM000666.2:110860582-110860648 Homo sapiens chromosome 4, GRCh38 reference primary assembly
TGATATATGAGTACATAATACATATATATGTATATACACATACATGCACATGCACACATACATACAT
>hsa-mir-298 CM000682.2:58818226-58818314 Homo sapiens chromosome 20, GRCh38 reference primary assembly
AGCTCACTCCTGAGCAAAGCAGCAGGCTAGTTCCTCACAGTCAAGGAAAACCACTGGGAGAACCTCCCTGCTTCTGCTGAAGACCTGAG
>hsa-mir-299 CM000676.2:101023800-101023854 Homo sapiens chromosome 14, GRCh38 reference primary assembly
TGGTTTACCGTCCCACATACATTTTGAATATGTATGTGGGATGGTAAACCGCTTC
>hsa-mir-29a CM000669.2:130876748-130876808 Homo sapiens chromosome 7, GRCh38 reference primary assembly
TAACCGATTTCAGATGGTGCTAGAAAATTATATTGACTCTGAACACCAAAAGAAATCAGTC
>hsa-mir-29b-1 CM000669.2:130877467-130877531 Homo sapiens chromosome 7, GRCh38 reference primary assembly
AACACTGATTTCAAATGGTGCTAGACAATCACTATTTAAATCTAAACCACCATATGAAACCAGCT
>hsa-mir-29b-2 CM000663.2:207802450-207802514 Homo sapiens chromosome 1, GRCh38 reference primary assembly
AACACTGATTTCAAATGGTGCTAGATACAAAGATGGAAAAATCTAAGCCACCATGTGAAACCAGC
>hsa-mir-29c CM000663.2:207801865-207801925 Homo sapiens chromosome 1, GRCh38 reference primary assembly
TAACCGATTTCAAATGGTGCTAGACAAAAACAGACTCTGAACACCAGGAGAAATCGGTCAG
>hsa-mir-300 CM000676.2:101041363-101041446 Homo sapiens chromosome 14, GRCh38 reference primary assembly
TGCTACTTGAAGAGAGGTAATCCTTCACGCATTTGCTTTACTTGCAATGATTATACAAGGGCAGACTCTCTCTGGGGAGCAAAT
>hsa-mir-301a CM000679.2:59151149-59151209 Homo sapiens chromosome 17, GRCh38 reference primary assembly
GCTTTGACAATACTATTGCACTGCTAGCTGTAAAGTACAGTAGTGCAATAAAGTCAGAGCA
>hsa-mir-301b CM000684.2:21652990-21653048 Homo sapiens chromosome 22, GRCh38 reference primary assembly
GCTCTGACGAGGTTGCACTACTGTGCTCTGAGAAGCAGTGCAATGATATTGTCAAAGCA
>hsa-mir-302a CM000666.2:112648186-112648247 Homo sapiens chromosome 4, GRCh38 reference primary assembly
TCACCAAAACATGGAAGCACTTACTTCTTTAGTTTCAAAGCAAGTACATCCACGTTTAAGTG
>hsa-mir-302b CM000666.2:112648489-112648548 Homo sapiens chromosome 4, GRCh38 reference primary assembly
CTACTAAAACATGGAAGCACTTACTTTTAAAGTCACAGAAAGCACTTCCATGTTAAAGTT
>hsa-mir-302c CM000666.2:112648366-112648424 Homo sapiens chromosome 4, GRCh38 reference primary assembly
CCACTGAAACATGGAAGCACTTACTTTTGTTTCACACAGCAGGTACCCCCATGTTAAAG
>hsa-mir-302d CM000666.2:112648006-112648067 Homo sapiens chromosome 4, GRCh38 reference primary assembly
ACACTCAAACATGGAAGCACTTATTTTTGTCATGTCACAGCAAGTGCCTCCATGTTAAAGTA
>hsa-mir-302e CM000673.2:7234766-7234838 Homo sapiens chromosome 11, GRCh38 reference primary assembly
TTGGGTAAGTGCTTCCATGCTTCAGTTTCCTTACTGGTAAGATGGATGTAGTAATAGCACCTACCTTATAGAA
>hsa-mir-302f CM000680.2:30298910-30298961 Homo sapiens chromosome 18, GRCh38 reference primary assembly
TCTGTGTAAACCTGGCAATTTTCACTTAATTGCTTCCATGTTTATAAAAGAC
>hsa-mir-3064 CM000679.2:64500775-64500838 Homo sapiens chromosome 17, GRCh38 reference primary assembly
TGTAAGGTGTTGCAGTGTGGCAAAATAGCAATGTACGGAGTTTTGCACACCACAACAGCCAGAC
>hsa-mir-3065 CM000679.2:81125886-81125949 Homo sapiens chromosome 17, GRCh38 reference primary assembly
TCAACAAAATCACTGATGCTGGAGTCGCCTGAGTCATCACTCAGCACCAGGATATTGTTGGAGA
>hsa-mir-3074 CM000671.2:95086024-95086084 Homo sapiens chromosome 9, GRCh38 reference primary assembly
CGGTGCCTACTGAGCTGATATCAGTTCTCATTTTACACACTGGCTCAGTTCAGCAGGAACA
>hsa-mir-30a CM000668.2:71403554-71403617 Homo sapiens chromosome 6, GRCh38 reference primary assembly
GCTGCAAACATCCGACTGAAAGCCCATCTGTGGCTTCACAGCTTCCAGTCGAGGATGTTTACAG
>hsa-mir-30b CM000670.2:134800532-134800592 Homo sapiens chromosome 8, GRCh38 reference primary assembly
GAAGTAAACATCCACCTCCCAGCCAATCCATGTATTACAGCTGAGTGTAGGATGTTTACAT
>hsa-mir-30c-1 CM000663.2:40757300-40757361 Homo sapiens chromosome 1, GRCh38 reference primary assembly
TGTAAACATCCTACACTCTCAGCTGTGAGCTCAAGGTGGCTGGGAGAGGGTTGTTTACTCCT
>hsa-mir-30c-2 CM000668.2:71376964-71377026 Homo sapiens chromosome 6, GRCh38 reference primary assembly
AGAGTAAACAGCCTTCTCCCAGCTTTCTTACTTTCCACAGCTGAGAGTGTAGGATGTTTACAG
>hsa-mir-30d CM000670.2:134804879-134804941 Homo sapiens chromosome 8, GRCh38 reference primary assembly
GCAGCAAACATCTGACTGAAAGCTTAGCTGTGTCTTACAGCTTCCAGTCGGGGATGTTTACAA
>hsa-mir-30e CM000663.2:40754371-40754435 Homo sapiens chromosome 1, GRCh38 reference primary assembly
TGTAAACATCCTTGACTGGAAGCTGTAAGGTGTTCAGAGGAGCTTTCAGTCGGATGTTTACAGCG
>hsa-mir-3115 CM000663.2:23044305-23044373 Homo sapiens chromosome 1, GRCh38 reference primary assembly
TCTGAATATGGGTTTACTAGTTGGTGGTGAATTCATGAGTCGCCAACTATTAGGCCTTTATGTCCAGAT
>hsa-mir-3116-1 CM000663.2:62078786-62078860 Homo sapiens chromosome 1, GRCh38 reference primary assembly
CTTTATTGAGTCCCTACTATGTTCCAGGCACTGGGTATCGTAGGTGCCTGGAACATAGTAGGGACTCAATAAAGG
>hsa-mir-3116-2 CM000663.2:62078789-62078857 Homo sapiens chromosome 1, GRCh38 reference primary assembly
TATTGAGTCCCTACTATGTTCCAGGCACTGGGTATCGTAGGTGCCTGGAACATAGTAGGGACTCAATAA
>hsa-mir-3117 CM000663.2:66628452-66628506 Homo sapiens chromosome 1, GRCh38 reference primary assembly
AGACACTATACGAGTCATATAAGGGAAGGCATTATAGGACTCATATAGTGCCAGG
>hsa-mir-3118-1 GL000213.1:104742-104818 Homo sapiens unplaced genomic contig, GRCh38 reference primary assembly
CACACATACAATAATATTCATAATGCAATCACACACAATCACCATGTGACTGCATTATGAAAATTCTTCTAGTGTGA
>hsa-mir-3118-2 CM000677.2:21843750-21843825 Homo sapiens chromosome 15, GRCh38 reference primary assembly
CATACTACAATAATTTTCATAATGCAATCACACACAATCACCGTGTGACTGCATTATGAAAATTCTTCTAGTGTGA
>hsa-mir-3118-3 CM000677.2:21406385-21406460 Homo sapiens chromosome 15, GRCh38 reference primary assembly
CATACTACAATAATTTTCATAATGCAATCACACACAATCACCGTGTGACTGCATTATGAAAATTCTTCTAGTGTGA
>hsa-mir-3118-4 CM000677.2:20832795-20832870 Homo sapiens chromosome 15, GRCh38 reference primary assembly
CATACTACAATAATTTTCATAATGCAATCACACACAATCACCGTGTGACTGCATTATGAAAATTCTTCTAGTGTGA
>hsa-mir-3119-1 CM000663.2:170151378-170151463 Homo sapiens chromosome 1, GRCh38 reference primary assembly
ATTAACTATGGCTTTTAACTTTGATGGCAAAGACATAGATTGTTTAGCTACCCCTTTGCCATCAAAGTTAAAAGCCAGAGTTAATA
>hsa-mir-3119-2 CM000663.2:170151378-170151463 Homo sapiens chromosome 1, GRCh38 reference primary assembly
ATTAACTATGGCTTTTAACTTTGATGGCAAAGACATAGATTGTTTAGCTACCCCTTTGCCATCAAAGTTAAAAGCCAGAGTTAATA
>hsa-mir-3120 CM000663.2:172138820-172138879 Homo sapiens chromosome 1, GRCh38 reference primary assembly
CCTGTCTGTGCCTGCTGTACAGGTGAGCGGATGTTCTGCACAGCAAGTGTAGACAGGCAG
>hsa-mir-3121 CM000663.2:180438323-180438380 Homo sapiens chromosome 1, GRCh38 reference primary assembly
TGTCCTTTGCCTACTCTATTTAAGGTACAGGGTGTCTTAAATAGAATAGGCAAAGGAC
>hsa-mir-3122 CM000663.2:212077613-212077686 Homo sapiens chromosome 1, GRCh38 reference primary assembly
ACCAGCTCTGTTGGGACAAGAGGACGGTCTTCTTTTGGAAGGAAGACCATCATCTTGTCCGAAGAGAGCTGGTA
>hsa-mir-3123 CM000663.2:241132272-241132347 Homo sapiens chromosome 1, GRCh38 reference primary assembly
ATGGATTTGATTGAATGATTCTCCCATTTCCACATGGAGAGTGGAGCCCAGAGAATTGTTTAATCATGTATCCATG
>hsa-mir-3124 CM000663.2:248826383-248826440 Homo sapiens chromosome 1, GRCh38 reference primary assembly
TTCGCGGGCGAAGGCAAAGTCGATTTCCAAAAGTGACTTTCCTCACTCCCGTGAAGTC
>hsa-mir-3125 CM000664.2:12737367-12737445 Homo sapiens chromosome 2, GRCh38 reference primary assembly
GAGAATGGGTAGAGGAAGCTGTGGAGAGAACTCACGGTGCCTGTGGTTCGAGATCCCCGCCTTCCTCCTCCTTTCCTCT
>hsa-mir-3126 CM000664.2:69103691-69103749 Homo sapiens chromosome 2, GRCh38 reference primary assembly
TGAGGGACAGATGCCAGAAGCACTGGTTATGATTTGCATCTGGCATCCGTCACACAGAT
>hsa-mir-3127 CM000664.2:96798288-96798346 Homo sapiens chromosome 2, GRCh38 reference primary assembly
ATCAGGGCTTGTGGAATGGGAAGGAGAAGGGACGCTTCCCCTTCTGCAGGCCTGCTGGG
>hsa-mir-3128 CM000664.2:177255945-177256011 Homo sapiens chromosome 2, GRCh38 reference primary assembly
TTCCTATTGCAAGTAAAAAACTCTCATTTTTTAAGGAAAATGAGAGTTTTTTACTTGCCAGAGGAAG
>hsa-mir-3129 CM000664.2:189133044-189133104 Homo sapiens chromosome 2, GRCh38 reference primary assembly
GCAGCAGTGTAGAGATTAGTTTGAATTCATTAACAGGCAAACCAATCTCTACACTACTGCC
>hsa-mir-3130-1 CM000664.2:206783245-206783297 Homo sapiens chromosome 2, GRCh38 reference primary assembly
TTACCCAGTCTCCGGTGCAGCCTTGACAACAGGCTGCACCGGAGACTGGGTAA
>hsa-mir-3130-2 CM000664.2:206783246-206783298 Homo sapiens chromosome 2, GRCh38 reference primary assembly
TACCCAGTCTCCGGTGCAGCCTTGACAACAGGCTGCACCGGAGACTGGGTAAG
>hsa-mir-3131 CM000664.2:219058688-219058751 Homo sapiens chromosome 2, GRCh38 reference primary assembly
GAGAAGAAGCTGGGGCCAGGGCCTTGGTCTGAGGGGAAAGGCCCTTCCACCAGTCCTCGACTCT
>hsa-mir-3132 CM000664.2:219549073-219549148 Homo sapiens chromosome 2, GRCh38 reference primary assembly
GGTGGGATGAGAGAGGGAGGGCTCAAGGGAAACAAGGCGCACCGTCCTCTGAGCTCCTTCTCTACCCATCCCACCA
>hsa-mir-3133 CM000664.2:241477905-241477983 Homo sapiens chromosome 2, GRCh38 reference primary assembly
CAGAAATTGTAAAGAACTCTTAAAACCCAATAGTAAAAAGACAACCTGTTGAGTTTTAAGAGTTCTTTATATATTCTGA
>hsa-mir-3134 CM000665.2:15697298-15697372 Homo sapiens chromosome 3, GRCh38 reference primary assembly
TGTACCCAATATGTAGTCTTTTATCCATCATATTTTACTCCATGTGAGGGATAAAAGACTACACATTGGATACAG
>hsa-mir-3135a CM000665.2:20137565-20137642 Homo sapiens chromosome 3, GRCh38 reference primary assembly
TCACTTTGGTGCCTAGGCTGAGACTGCAGTGGTGCAATCTCAGTTCACTGCAGCCTTGACCTCCTGGGCTCAGGTGAT
>hsa-mir-3135b CM000668.2:32749912-32749980 Homo sapiens chromosome 6, GRCh38 reference primary assembly
AGCCCAGGAGTTCGAGGCTGCAGTGAGCTAGGACTGACTGCACCACTGCACTCGCTCCAGCCTGGGCAA
>hsa-mir-3136 CM000665.2:69048966-69049027 Homo sapiens chromosome 3, GRCh38 reference primary assembly
ACTAACTGAATAGGTTGGGCCATGTGCAGTCACAGAAAAATGACCCTACCTATTCAGTCAGT
>hsa-mir-3137 CM000665.2:195134506-195134581 Homo sapiens chromosome 3, GRCh38 reference primary assembly
TACAGGTTTGTAGCCCAGGAGCACGAGGCTACCCCTATACCATACACCCCATTGCTCCCAGGCTACAGACCTGTAT
>hsa-mir-3138 CM000666.2:10078611-10078693 Homo sapiens chromosome 4, GRCh38 reference primary assembly
CCCTCCTCGGCACTCCCTCTACCTCACTGTCCACAGTCTTGTGGGCACCCGGGCAGTGAGGTGGGGGAAGTGCCGAGGAGGGG
>hsa-mir-3139 CM000666.2:143343460-143343536 Homo sapiens chromosome 4, GRCh38 reference primary assembly
GGCTCAGAGTAGGAGCTCAACAGATGCCTGTTGACTGAATAATAAACAGGTATCGCAGGAGCTTTTGTTATGTGCCA
>hsa-mir-3140 CM000666.2:152489336-152489406 Homo sapiens chromosome 4, GRCh38 reference primary assembly
ACTACCTGAATTCCCAAAAGCTCTTATTTTCAATAACTTCAGAATACATAAAGCTTTTGGTAATTCAGGTA
>hsa-mir-3141 CM000667.2:154596012-154596073 Homo sapiens chromosome 5, GRCh38 reference primary assembly
TCCCGTCCCAGTGAAGGCTGATGGTGGGGACCCTCCTCCTCCACCCGCCCTCACCGGGTGAG
>hsa-mir-3142 CM000667.2:160474402-160474484 Homo sapiens chromosome 5, GRCh38 reference primary assembly
TTCAGAAAGGCCTTTCTGAACCTTCAGAAAGGCTGCTGAATCTTCAGAAAGGCCTTTCTGAACCTTCAGAAAGGCTGCTGAAT
>hsa-mir-3143 CM000668.2:27147626-27147689 Homo sapiens chromosome 6, GRCh38 reference primary assembly
TAGATAACATTGTAAAGCGCTTCTTTCGCGGTTGGGCTGGAGCAACTCTTTACAATGTTTCTAA
>hsa-mir-3144 CM000668.2:120015191-120015248 Homo sapiens chromosome 6, GRCh38 reference primary assembly
AGGGGACCAAAGAGATATATAGATATCAGCTACCTATATACCTGTTCGGTCTCTTTAA
>hsa-mir-3145 CM000668.2:138435223-138435284 Homo sapiens chromosome 6, GRCh38 reference primary assembly
CAATTCCAAACACTCAAAATATCTCATTCCATTCAACAATGAGTTTTGAGTGTTTGGAGTTG
>hsa-mir-3146 CM000669.2:19705358-19705437 Homo sapiens chromosome 7, GRCh38 reference primary assembly
GCCAAGTCCCATTCTTTCTATCCTAGCATGACTATTTGAATTCTTCAAGTTATACTAGGATAGAAAGAAGGGACTTAGCA
>hsa-mir-3147 CM000669.2:57405025-57405091 Homo sapiens chromosome 7, GRCh38 reference primary assembly
GTCCGGGTTGGGCAGTGAGGAGGGTGTGACGCCGCGAAGTGCACCTCGCCCTTGTCCAACTCGGACG
>hsa-mir-3148 CM000670.2:29957272-29957349 Homo sapiens chromosome 8, GRCh38 reference primary assembly
GAGTTAAGTTGGAAAAAACTGATGTATGCTTGTTGGCTACATCAATAAGCACACACCAGTTTTTTCCATCTTAACTCC
>hsa-mir-3149 CM000670.2:76966768-76966851 Homo sapiens chromosome 8, GRCh38 reference primary assembly
ATACACACACATACACACACATATCCATACAAACATATATATATGTATGTGTGTGGATGACATGTGTGTGTACATGTATGTATA
>hsa-mir-3150a CM000670.2:95072925-95072984 Homo sapiens chromosome 8, GRCh38 reference primary assembly
CAACCTCGACGATCTCCTCAGCACCTGAACGCCAAGGCTGGGGAGATCCTCGAGGTTGGC
>hsa-mir-3150b CM000670.2:95072924-95072983 Homo sapiens chromosome 8, GRCh38 reference primary assembly
CCAACCTCGACGATCTCCTCAGCACCTGAACGCCAAGGCTGGGGAGATCCTCGAGGTTGG
>hsa-mir-3151 CM000670.2:103154623-103154682 Homo sapiens chromosome 8, GRCh38 reference primary assembly
GGTGGGGCAATGGGATCAGGTGCCTCAAAGGGCATCCCACCTGATCCCACAGCCCACCTG
>hsa-mir-3152 CM000671.2:18573316-18573372 Homo sapiens chromosome 9, GRCh38 reference primary assembly
ATTGCCTCTGTTCTAACACAAGACTAGGCTTCCCTGTGTTAGAATAGGGGCAATAAC
>hsa-mir-3153 CM000671.2:89312225-89312307 Homo sapiens chromosome 9, GRCh38 reference primary assembly
GACAAATTTTAAATGTCCCTGTCCCCTTCCCCCCAATTAAAGTAGATTGGGGGAAAGCGAGTAGGGACATTTAAAATTTGTTG
>hsa-mir-3154 CM000671.2:128244947-128245031 Homo sapiens chromosome 9, GRCh38 reference primary assembly
GGTCCCCTCTCTGCTCCCAACTCCCCTTCTGCCTCCTTTGACGTGGCAGGGGTGAGCGGGAGCTGGGGCTGAGAAGGAGGGGCCT
>hsa-mir-3155a CM000672.2:6152196-6152278 Homo sapiens chromosome 10, GRCh38 reference primary assembly
TCCGGGCATCACCTCCCACTGCAGAGCCTGGGGAGCCGGACAGCTCCCTTCCCAGGCTCTGCAGTGGGAACTGATGCCTGGAA
>hsa-mir-3155b CM000672.2:6152207-6152263 Homo sapiens chromosome 10, GRCh38 reference primary assembly
CCTCCCACTGCAGAGCCTGGGGAGCCGGACAGCTCCCTTCCCAGGCTCTGCAGTGGG
>hsa-mir-3156-1 CM000672.2:45164021-45164083 Homo sapiens chromosome 10, GRCh38 reference primary assembly
AAAGATCTGGAAGTGGGAGACACTTTTACTATATATAGTGGCTCCCACTTCCAGATCTTTCTC
>hsa-mir-3156-2 CM000680.2:14830174-14830236 Homo sapiens chromosome 18, GRCh38 reference primary assembly
AAAGATCTGGAAGTGGGAGACACTTTCACTATATATAGTGGCTCCCACTTCCAGATCTTTCTC
>hsa-mir-3156-3 CM000683.2:13406384-13406453 Homo sapiens chromosome 21, GRCh38 reference primary assembly
TACAGAGAGAAAGATCAGGAAGTGGGAGCCACTATATATAGTGAAAGTGTCTCCCACTTCCAGATCTTTC
>hsa-mir-3157 CM000672.2:96064321-96064391 Homo sapiens chromosome 10, GRCh38 reference primary assembly
AGCTTCAGCTAGACTAGGGCAGTCATCACCCCAGTGTTGGCACAAAGCAGACTGCACTAGCCTGGCTGAAG
>hsa-mir-3158-1 CM000672.2:101601429-101601488 Homo sapiens chromosome 10, GRCh38 reference primary assembly
CCTGCAGAGAGGAAGCCCTTCTGCTTACAGGTATTGGAAGGGCTTCCTCTCTGCAGGACC
>hsa-mir-3158-2 CM000672.2:101601427-101601486 Homo sapiens chromosome 10, GRCh38 reference primary assembly
GTCCTGCAGAGAGGAAGCCCTTCTGCTTACAGGTATTGGAAGGGCTTCCTCTCTGCAGGA
>hsa-mir-3159 CM000673.2:18387787-18387861 Homo sapiens chromosome 11, GRCh38 reference primary assembly
CCAAAGTCCTAGGATTACAAGTGTCGGCCACGGGCTGGGCACAGTGGCTCACGCCTGTAATCCCAGCATTTTGGG
>hsa-mir-3160-1 CM000673.2:46451815-46451878 Homo sapiens chromosome 11, GRCh38 reference primary assembly
TGGGCTTTCTAGTCTCAGCTCTCCTGACCAGCTGAGCTGGAGGAGAGCTGAGACTAGAAAGCCC
>hsa-mir-3160-2 CM000673.2:46451817-46451880 Homo sapiens chromosome 11, GRCh38 reference primary assembly
GGCTTTCTAGTCTCAGCTCTCCTGACCAGCTGAGCTGGAGGAGAGCTGAGACTAGAAAGCCCAG
>hsa-mir-3161 CM000673.2:48096782-48096859 Homo sapiens chromosome 11, GRCh38 reference primary assembly
CCTCGAGAGCTGATAAGAACAGAGGCCCAGATTGAAGTTGAATAGTGCTGGGCCTTTGTTTTTACCAAGTTCCCTGGA
>hsa-mir-3162 CM000673.2:59595087-59595150 Homo sapiens chromosome 11, GRCh38 reference primary assembly
TGGGGAGTGGAGGGGTAGGGAGTGAGAAACATTGTTCATGCTCCCCACCCTTCTACTCCCTAAA
>hsa-mir-3163 CM000673.2:66934434-66934507 Homo sapiens chromosome 11, GRCh38 reference primary assembly
TTCCTCATCTATAAAATGGGGGTAGTAAGACAAGGAAGGAAGGTCTTACTGCCCTCATTTTATAGATGAGGAAA
>hsa-mir-3164 CM000673.2:69083176-69083259 Homo sapiens chromosome 11, GRCh38 reference primary assembly
CTTGGAAACTGTGACTTTAAGGGAAATGGCGCACAGCAGACCCTGCAATCATGCCGTTTTGCTTGAAGTCGCAGTTTCCCAGGA
>hsa-mir-3165 CM000673.2:72072228-72072303 Homo sapiens chromosome 11, GRCh38 reference primary assembly
CCAGTGGTAAGGTGGATACAATGTGACCTCAGAGGACCAAGAGTTGAGGTCACATTGCATCCACCTTGCCACCGGG
>hsa-mir-3166 CM000673.2:88176502-88176594 Homo sapiens chromosome 11, GRCh38 reference primary assembly
AAATTTTTTTGAGGCCAGTAGGCATTGTCTGCGTTAGGATTTCTGTATCATCCTCCTAACGCAGACAATGCCTACTGGCCTAAGAAAAATTTA
>hsa-mir-3167 CM000673.2:126988458-126988543 Homo sapiens chromosome 11, GRCh38 reference primary assembly
GGCTGTCGGGACACCAGTATTTCTGAAATCCTTCCTGAAGAATTTCAGAAAAAAGAATTTCAGAAATACTGGTGCCTCCACAGCCG
>hsa-mir-3168 CM000675.2:41101019-41101101 Homo sapiens chromosome 13, GRCh38 reference primary assembly
AAGTCACTGGCCCAGGGTCACACAGCAAGAAGTGAAGATGAGCCTCCAACTCAGGCTGTCTGACTGTAGAACTCATGATCTTT
>hsa-mir-3169 CM000675.2:61199798-61199881 Homo sapiens chromosome 13, GRCh38 reference primary assembly
ATGTAAAAACACAGGACTATGCTTGGCACACAGTACCATAAGACTTTGTGCTATGTGCCAAGCACAGTCCTATGTTTTCACATA
>hsa-mir-3170 CM000675.2:98208524-98208601 Homo sapiens chromosome 13, GRCh38 reference primary assembly
CTGGTAACACTGGGGTTCTGAGACAGACAGTGTTAGCTCCAGAAGCATTGCCTGTCTTAGAACCCCTATGTTACCAGA
>hsa-mir-3171 CM000676.2:27633205-27633279 Homo sapiens chromosome 14, GRCh38 reference primary assembly
CATATATAGATTTATGGAATCTATATATACACATATATATAGATATATACAGATTCCATACATCTCTATATATAT
>hsa-mir-3173 CM000676.2:95137923-95137983 Homo sapiens chromosome 14, GRCh38 reference primary assembly
TGGCCTGCCTATTTCCTCCTTTGTTCTCATAAAATCACAAAGGAGAAAACAGGCAGGGCAG
>hsa-mir-3174 CM000677.2:90006755-90006842 Homo sapiens chromosome 15, GRCh38 reference primary assembly
GTTACCTGGTAGTGAGTTAGAGATGCAGAGCCCTGGGCTCCTCAGCAAACCTACTGGATCTGCATTTTAATTCACATGCATGGTAATG
>hsa-mir-3175 CM000677.2:92904399-92904476 Homo sapiens chromosome 15, GRCh38 reference primary assembly
CCTGGGGGGCGGGGAGAGAACGCAGTGACGTCTGGCCGCGTGCGCATGTCGGGCGCTTTCTCCTCCCCCTACCCAGGG
>hsa-mir-3176 CM000678.2:543277-543367 Homo sapiens chromosome 16, GRCh38 reference primary assembly
TGGCCTCTCCAGTCTGCAGCTCCCGGCAGCCTCGGGCCACACTCCCGGGATCCCCAGGGACTGGCCTGGGACTACCGGGGGTGGCGGCCGT
>hsa-mir-3177 CM000678.2:1734995-1735059 Homo sapiens chromosome 16, GRCh38 reference primary assembly
TGTGTACACACGTGCCAGGCGCTGTCTTGAGACATTCGCGCAGTGCACGGCACTGGGGACACGTG
>hsa-mir-3178 CM000678.2:2531922-2532006 Homo sapiens chromosome 16, GRCh38 reference primary assembly
GAGACTGCGTTTGGGGCGTGGGCACGGGAGACCGTCATCAGCCAGGACGCTCTCGACCGATCCGGCCGCGCCCCGCCCAGCCTCG
>hsa-mir-3179-1 KI270853.1:770007-770091 Homo sapiens chromosome 16 genomic contig, GRCh38 reference assembly alternate locus group ALT_REF_LOCI_1
CAGGATCACAGACGTTTAAATTTCACCCCTTCTACTGCTGTAAGGCACAGCAGAAGGAGTGTAATTTAAACGTCTGTGATCCTGG
>hsa-mir-3179-2 CM000678.2:18411894-18411978 Homo sapiens chromosome 16, GRCh38 reference primary assembly
CAGGATCACAGACGTTTAAATTTCACCCCTTCTACTGCTGTAAGGCACAGCAGAAGGAGTGTAATTTAAACGTCTGTGATCCTGG
>hsa-mir-3179-3 CM000678.2:18494493-18494577 Homo sapiens chromosome 16, GRCh38 reference primary assembly
CAGGATCACAGACGTTTAAATTTCACCCCTTCTACTGCTGTAAGGCACAGCAGAAGGAGTGTAATTTAAACGTCTGTGATCCTGG
>hsa-mir-3179-4 CM000678.2:18411894-18411978 Homo sapiens chromosome 16, GRCh38 reference primary assembly
CAGGATCACAGACGTTTAAATTTCACCCCTTCTACTGCTGTAAGGCACAGCAGAAGGAGTGTAATTTAAACGTCTGTGATCCTGG
>hsa-mir-3180-1 CM000678.2:16309892-16309958 Homo sapiens chromosome 16, GRCh38 reference primary assembly
CTTCCAGACGCTCCGCCCCACGTCGCATGCGCCCCGGGAAAGCGTGGGGCGGAGCTTCCGGAGGCCC
>hsa-mir-3180-2 KI270853.1:1967863-1967929 Homo sapiens chromosome 16 genomic contig, GRCh38 reference assembly alternate locus group ALT_REF_LOCI_1
CTTCCAGACGCTCCGCCCCACGTCGCATGCGCCCCGGGAAAGCGTGGGGCGGAGCTTCCGGAGGCCC
>hsa-mir-3180-3 KI270853.1:760284-760350 Homo sapiens chromosome 16 genomic contig, GRCh38 reference assembly alternate locus group ALT_REF_LOCI_1
GGCCTCCGGAAGCTCCGCCCCACGCTTTCCCGGGGCGCATGCGACGTGGGGCGGAGCGTCTGGAAGC
>hsa-mir-3180-4 CM000678.2:15154850-15155003 Homo sapiens chromosome 16, GRCh38 reference primary assembly
GCTCCGCCCCCTTCGCCACAGCGCGACCAGGCCAGCGATGAGGGACTGGCATCCGGAGGCTTCACCCTCCGCTCCACAGGGTCGGCAGCAGAGCGGGGCCTCCGGAAGCTCCGCCCCACGCGTTCCCGGGGCGCATGCGACGTGGGGCGGAGCG
>hsa-mir-3180-5 CM000678.2:2135977-2136130 Homo sapiens chromosome 16, GRCh38 reference primary assembly
GCTCCGCCCCCTTCGCCACAGCGCGACCGGGCCAGCGATGAGGGACTGGCATCCGGAGGCTTCACCCTCCGCTCCACAGGGTCGGCAGCAGGGCGGGGCCTCCGGAAGCTCCGCCCCACGCGTTCCCGGGGCGCATGCGACGTGGGGCGGAGCG
>hsa-mir-3181 CM000678.2:50742305-50742378 Homo sapiens chromosome 16, GRCh38 reference primary assembly
CGGCGACCATCGGGCCCTCGGCGCCGGCCCGTTAGTTGCCCGGGCCCGAGCCGGCCGGGCCCGCGGGTTGCCGA
>hsa-mir-3182 CM000678.2:83508346-83508409 Homo sapiens chromosome 16, GRCh38 reference primary assembly
GCTGCTTCTGTAGTGTAGTCCGTGCATCCGCCCTTCGATGCTTGGGTTGGATCATAGAGCAGTG
>hsa-mir-3183 KI270910.1:61723-61807 Homo sapiens chromosome 17 genomic contig, GRCh38 reference assembly alternate locus group ALT_REF_LOCI_2
CCCTGCCTCTCCTCCCTCGAGGAGGCGCCGGAGGATTCCGTCAACGTGACTGCTCCGAGCGACTCCGAGAGAGGCAGGGCAGAGA
>hsa-mir-3184 CM000679.2:30117095-30117152 Homo sapiens chromosome 17, GRCh38 reference primary assembly
TGAGGGGCAGAGAGCGAGACTTTTCTATTTTCCAAAAGCTCGGTCTGAGGCCCCTCAG
>hsa-mir-3185 CM000679.2:48724408-48724476 Homo sapiens chromosome 17, GRCh38 reference primary assembly
GACATGGACAGAAGGCGGATGGCTCTGCGGCCTGGCTCCCGCAGACCGACCGCCTTCTTCTTCCATTCG
>hsa-mir-3186 CM000679.2:81451116-81451174 Homo sapiens chromosome 17, GRCh38 reference primary assembly
CAAAGCCATCTCTCCGCGTGACTTTGAACTTGGTTGAAGCCACGTAGACAGACGCCTGT
>hsa-mir-3187 CM000681.2:813590-813647 Homo sapiens chromosome 19, GRCh38 reference primary assembly
CCTGGGCAGCGTGTGGCTGAAGGTCACCATGTTCTCCTTGGCCATGGGGCTGCGCGGG
>hsa-mir-3188 CM000681.2:18282077-18282162 Homo sapiens chromosome 19, GRCh38 reference primary assembly
GGCGCCTCCTGCTCTGCTGTGCCGCCAGGGCCTCCCCTAGCGCGCCTTCTGGAGAGGCTTTGTGCGGATACGGGGCTGGAGGCCTG
>hsa-mir-3189 CM000681.2:18386570-18386628 Homo sapiens chromosome 19, GRCh38 reference primary assembly
TGCCCCATCTGTGCCCTGGGTAGGAATATCCTGGATCCCCTTGGGTCTGATGGGGTAGC
>hsa-mir-3190 CM000681.2:47226955-47227011 Homo sapiens chromosome 19, GRCh38 reference primary assembly
TCTGGCCAGCTACGTCCCCACGGCCCTTGTCAGTGTGGAAGGTAGACGGCCAGAGAG
>hsa-mir-3191 CM000681.2:47226952-47227012 Homo sapiens chromosome 19, GRCh38 reference primary assembly
CTGTCTGGCCAGCTACGTCCCCACGGCCCTTGTCAGTGTGGAAGGTAGACGGCCAGAGAGG
>hsa-mir-3192 CM000682.2:18470624-18470683 Homo sapiens chromosome 20, GRCh38 reference primary assembly
TCTGGGAGGTTGTAGCAGTGGAAAAAGTTCTTTTCTTCCTCTGATCGCCCTCTCAGCTCT
>hsa-mir-3193 CM000682.2:31607186-31607241 Homo sapiens chromosome 20, GRCh38 reference primary assembly
TCCTGCGTAGGATCTGAGGAGTGGACGAGTCTCATTACCCAGCTCCTGAGCAGGAA
>hsa-mir-3194 CM000682.2:51452912-51452969 Homo sapiens chromosome 20, GRCh38 reference primary assembly
ACTGCCAGTGAGCAGCAGAGCTGCCCGGGTGGCACGCAGCCCTCCTGGTGGCTGGCCC
>hsa-mir-3195 CM000682.2:62064802-62064886 Homo sapiens chromosome 20, GRCh38 reference primary assembly
CCGCAGCCGCCGCGCCGGGCCCGGGTTGGCCGCTGACCCCCGCGGGGCCCCCGGCGGCCGGGGCGGGGGCGGGGGCTGCCCCGGC
>hsa-mir-3196 CM000682.2:63238779-63238843 Homo sapiens chromosome 20, GRCh38 reference primary assembly
GGGTGGGGGCGGGGCGGCAGGGGCCTCCCCCAGTGCCAGGCCCCATTCTGCTTCTCTCCCAGCTT
>hsa-mir-3197 CM000683.2:41167557-41167630 Homo sapiens chromosome 21, GRCh38 reference primary assembly
GGCGAGGGGAGGCGCAGGCTCGGAAAGGCGCGCGAGGCTCCAGGCTCCTTCCCGATCCACCGCTCTCCTCGCTG
>hsa-mir-3198-1 CM000684.2:17764180-17764260 Homo sapiens chromosome 22, GRCh38 reference primary assembly
GACTGTGCTCTCTCCATTCCCCAGGACTCCACAGAACCGTCTGGTACTGCTAGTGCTGGGTGAACAGTGAGAGCACAGTCC
>hsa-mir-3198-2 CM000674.2:54231397-54231477 Homo sapiens chromosome 12, GRCh38 reference primary assembly
GACTGTGCTCTCTCCATTCCCCAGGACTCCACAGAACCATCTGGTACTGCTAGTGCTGGGTGAACAGTGAGAGCAGAGTCC
>hsa-mir-3199-1 CM000684.2:27920525-27920613 Homo sapiens chromosome 22, GRCh38 reference primary assembly
AGTGACTCCCAGGGACTGCCTTAGGAGAAAGTTTCTGGAATGTCAGAACTTCCAGAAACTTTCTCCTAAGGCAGTCCCTGGAGTCACCG
>hsa-mir-3199-2 CM000684.2:27920526-27920612 Homo sapiens chromosome 22, GRCh38 reference primary assembly
GTGACTCCCAGGGACTGCCTTAGGAGAAAGTTTCTGGAATGTCAGAACTTCCAGAAACTTTCTCCTAAGGCAGTCCCTGGAGTCACC
>hsa-mir-31 CM000671.2:21512121-21512179 Homo sapiens chromosome 9, GRCh38 reference primary assembly
ATGGCAATATGTTGGCATAGCAGGTTCCCAGTTCAACAGCTATGCCAGCATCTTGCCTC
>hsa-mir-3200 CM000684.2:30731569-30731632 Homo sapiens chromosome 22, GRCh38 reference primary assembly
AATCTGAGAAGGCGCACAAGGTTTGTGTCCAATACAGTCCACACCTTGCGCTACTCAGGTCTGC
>hsa-mir-3201 CM000684.2:48274364-48274416 Homo sapiens chromosome 22, GRCh38 reference primary assembly
GGGATATGAAGAAAAATAAGAGGCTAGGATTGCCTCTTATTTTTACATGCCCA
>hsa-mir-3202-1 CM000685.2:153981097-153981178 Homo sapiens chromosome X, GRCh38 reference primary assembly
TATTAATATGGAAGGGAGAAGAGCTTTAATGATTGGAGTCATTTTCAGAGCATTAAAGCTCTTCTCCCTTCCATATTAATGT
>hsa-mir-3202-2 CM000685.2:153981098-153981177 Homo sapiens chromosome X, GRCh38 reference primary assembly
ATTAATATGGAAGGGAGAAGAGCTTTAATGATTGGAGTCATTTTCAGAGCATTAAAGCTCTTCTCCCTTCCATATTAATG
>hsa-mir-320a CM000670.2:22244962-22245044 Homo sapiens chromosome 8, GRCh38 reference primary assembly
ACCTCATCCTTTTTCGCCCTCTCAACCCAGCTTTTCCCGACTCCGGGAAGAACCGGGAAGAGAAGGCGGAGGGGAGCGAAGCG
>hsa-mir-320b-1 CM000663.2:116671749-116671828 Homo sapiens chromosome 1, GRCh38 reference primary assembly
AATTAATCCCTCTCTTTCTAGTTCTTCCTAGAGTGAGGAAAAGCTGGGTTGAGAGGGCAAACAAATTAACTAATTAATTA
>hsa-mir-320b-2 CM000663.2:224257004-224257142 Homo sapiens chromosome 1, GRCh38 reference primary assembly
TTCCCTATCTAATTATGTCAGAGACAGAATTCTTTTTTTTTCCTTTTGCCCTCTCAACCCAGCTTTTCCCAACTTTGGGAAATCTGGGAAGAGAAAGCCTAAGAGACAGAATTCTTAGGTAGAAGACAAAAAATAACAA
>hsa-mir-320c-1 CM000680.2:21683510-21683598 Homo sapiens chromosome 18, GRCh38 reference primary assembly
TTTGCATTAAAAATGAGGCCTTCTCTTCCCAGTTCTTCCCAGAGTCAGGAAAAGCTGGGTTGAGAGGGTAGAAAAAAAATGATGTAGGT
>hsa-mir-320c-2 CM000680.2:24321686-24321736 Homo sapiens chromosome 18, GRCh38 reference primary assembly
CTTCTCTTTCCAGTTCTTCCCAGAATTGGGAAAAGCTGGGTTGAGAGGGTA
>hsa-mir-320d-1 CM000675.2:40727828-40727876 Homo sapiens chromosome 13, GRCh38 reference primary assembly
TCCTCTCAACCCAGCTTTTCTCAACTTTGGGAAGAACTGGGACGAGAAG
>hsa-mir-320d-2 CM000685.2:140926172-140926220 Homo sapiens chromosome X, GRCh38 reference primary assembly
TCCTCTCAACCCAGCTTTTCCTGACTCCAAGAAGAACTGGGAAGAGAAG
>hsa-mir-320e CM000681.2:46709293-46709346 Homo sapiens chromosome 19, GRCh38 reference primary assembly
ACCTTCTCAACCCAGCTTTTCCCCGACTCCAGGAAGAACTGGGAAGAGAAGGCC
>hsa-mir-323a CM000676.2:101025747-101025803 Homo sapiens chromosome 14, GRCh38 reference primary assembly
AGGTGGTCCGTGGCGCGTTCGCTTTATTTATGGCGCACATTACACGGTCGACCTCTT
>hsa-mir-323b CM000676.2:101056233-101056291 Homo sapiens chromosome 14, GRCh38 reference primary assembly
AGGTTGTCCGTGGTGAGTTCGCATTATTTAATGATGCCCAATACACGGTCGACCTCTTT
>hsa-mir-324 CM000679.2:7223308-7223365 Homo sapiens chromosome 17, GRCh38 reference primary assembly
CCAGCAGCACCTGGGGCAGTGGGTCTCCAGCTTTACACCAATGCCCTAGGGGATGCGG
>hsa-mir-325 CM000685.2:77005404-77005502 Homo sapiens chromosome X, GRCh38 reference primary assembly
CCAGAGCCTAGCACAGTGCTTGATTGATAGGAGGTCCTCAATAAACAAATTATGTCACAAACACTTACTGGACACCTACTAGGAACCAAGCACTGTATT
>hsa-mir-326 CM000673.2:75335092-75335187 Homo sapiens chromosome 11, GRCh38 reference primary assembly
TGAATCCGCCTCGGGGCTGGAGGAAGGGCCCAGAGGCGATCTGAGCACCACCCGCCTTCACAAAGGCCCTGCCTCCAGCCCAACAGACAGATGAGG
>hsa-mir-328 CM000678.2:67202327-67202390 Homo sapiens chromosome 16, GRCh38 reference primary assembly
ACGGAAGGGCAGAGAGGGCCAGGGGCTGTATGCACTTTCTCCCTGAGCCCCTCCTGCCCCCCCA
>hsa-mir-329-1 CM000676.2:101026797-101026856 Homo sapiens chromosome 14, GRCh38 reference primary assembly
GAGGTTTTCTGGGTTTCTGTTTCTTTAATGAGGACGAAACACACCTGGTTAACCTCTTTT
>hsa-mir-329-2 CM000676.2:101027114-101027173 Homo sapiens chromosome 14, GRCh38 reference primary assembly
GAGGTTTTCTGGGTTTCTGTTTCTTTATTGAGGACGAAACACACCTGGTTAACCTCTTTT
>hsa-mir-32 CM000671.2:109046231-109046294 Homo sapiens chromosome 9, GRCh38 reference primary assembly
AAATATCACACACACTAAATTGCATTGAGGCCGTGACAACATGCAACTTAGTAATGTGCAATAT
>hsa-mir-330 CM000681.2:45639009-45639071 Homo sapiens chromosome 19, GRCh38 reference primary assembly
TCTCTGCAGGCCGTGTGCTTTGCTCGGTTGATCTTGCAGAGCCTAAGACACAGGCCCAGAGAG
>hsa-mir-331 CM000674.2:95308445-95308501 Homo sapiens chromosome 12, GRCh38 reference primary assembly
CTAGGTATGGTCCCAGGGATCCCAGATCAAACCAGGCCCCTGGGCCTATCCTAGAAC
>hsa-mir-335 CM000669.2:130496126-130496184 Homo sapiens chromosome 7, GRCh38 reference primary assembly
TCAAGAGCAATAACGAAAAATGTTTGTCATAAACCGTTTTTCATTATTGCTCCTGACCT
>hsa-mir-337 CM000676.2:100874515-100874575 Homo sapiens chromosome 14, GRCh38 reference primary assembly
GAACGGCTTCATACAGGAGTTGATGCACAGTTATCCAGCTCCTATATGATGCCTTTCTTCA
>hsa-mir-338 CM000679.2:81125887-81125945 Homo sapiens chromosome 17, GRCh38 reference primary assembly
CAACAAAATCACTGATGCTGGAGTCGCCTGAGTCATCACTCAGCACCAGGATATTGTTG
>hsa-mir-339 CM000669.2:1022955-1023013 Homo sapiens chromosome 7, GRCh38 reference primary assembly
CGGCTCTGTCGTCGAGGCGCTCACAGGCAGGCACACGTGAGCTCCTGGAGGACAGGGAG
>hsa-mir-33a CM000684.2:41900949-41901011 Homo sapiens chromosome 22, GRCh38 reference primary assembly
GTGCATTGTAGTTGCATTGCATGTTCTGGTGGTACCCATGCAATGTTTCCACAGTGCATCACA
>hsa-mir-33b CM000679.2:17813857-17813917 Homo sapiens chromosome 17, GRCh38 reference primary assembly
GGGCTGCACTGCCGAGGCACTGCACCCGCCTCACACACGTGCAATGCAACAGCAATGCACC
>hsa-mir-340 CM000667.2:180015319-180015383 Homo sapiens chromosome 5, GRCh38 reference primary assembly
GCTATAAAGTAACTGAGACGGATCCCACAAACGACATATGACAATCAGTCTCATTGCTTTATAAT
>hsa-mir-342 CM000676.2:100109673-100109738 Homo sapiens chromosome 14, GRCh38 reference primary assembly
AGGGGTGCTATCTGTGATTGAGGGACATGGTTAATGGAATTGTCTCACACAGAAATCGCACCCGTC
>hsa-mir-345 CM000676.2:100307876-100307934 Homo sapiens chromosome 14, GRCh38 reference primary assembly
GCTGACTCCTAGTCCAGGGCTCGTGATGGCTGGTGGGCCCTGAACGAGGGGTCTGGAGG
>hsa-mir-346 CM000672.2:86264694-86264789 Homo sapiens chromosome 10, GRCh38 reference primary assembly
CCGCTCTGCCCAGGCAGCTGCAGGCCCAGCCCCTGCCTCCTTCAGAGCAACAGAGAGGCAGGCATGCGGGCAGACAGACGCCCAACACAGAGACCT
>hsa-mir-34a CM000663.2:9151693-9151757 Homo sapiens chromosome 1, GRCh38 reference primary assembly
AGGGCAGTATACTTGCTGATTGCTTCCTTACTATTGCTCACAACAACCAGCTAAGACACTGCCAA
>hsa-mir-34b CM000673.2:111512950-111513009 Homo sapiens chromosome 11, GRCh38 reference primary assembly
TAGGCAGTGTCATTAGCTGATTGTACTGTGGTGGTTACAATCACTAACTCCACTGCCATC
>hsa-mir-34c CM000673.2:111513451-111513506 Homo sapiens chromosome 11, GRCh38 reference primary assembly
AGGCAGTGTAGTTAGCTGATTGCTAATAGTACCAATCACTAACCACACGGCCAGGT
>hsa-mir-3529 CM000677.2:88611856-88611916 Homo sapiens chromosome 15, GRCh38 reference primary assembly
TGGAAGACTAGTGATTTTGTTGTTGTCTTACTGCGCTCAACAACAAATCCCAGTCTACCTA
>hsa-mir-3591 CM000680.2:58451087-58451144 Homo sapiens chromosome 18, GRCh38 reference primary assembly
GTGGAGTGTGACAATGGTGTTTGTGTCTAAACTATCAAACGCCATTATCACACTAAAT
>hsa-mir-3605 CM000663.2:33332405-33332472 Homo sapiens chromosome 1, GRCh38 reference primary assembly
CTAGAGGACAGGTAACACGGAGGCCGTGAGGGTCAGGTGGGAGCGGCTTCCTTGCTATCCATCCTCAT
>hsa-mir-3606 CM000664.2:188995645-188995692 Homo sapiens chromosome 2, GRCh38 reference primary assembly
TTAGTGAAGGCTATTTTAATTTTTTTAAAATTTCTTTCACTACTTAGG
>hsa-mir-3607 CM000667.2:86620508-86620567 Homo sapiens chromosome 5, GRCh38 reference primary assembly
GCATGTGATGAAGCAAATCAGTATGAATGAATTCATGATACTGTAAACGCTTTCTGATGT
>hsa-mir-3609 CM000669.2:98881650-98881730 Homo sapiens chromosome 7, GRCh38 reference primary assembly
GTAACAGTAACTTTTATTCTCATTTTCCTTTTCTCTACCTTGTAGAGAAGCAAAGTGATGAGTAATACTGGCTGGAGCCCC
>hsa-mir-3610 CM000670.2:116874728-116874801 Homo sapiens chromosome 8, GRCh38 reference primary assembly
CGCCGCCACAGCCGGCGCCTCCTTTCCGATTCACTCAAACAAACAAGATGGCTGCCGTTACGCCGCGGCTCTTC
>hsa-mir-3611 CM000672.2:35079598-35079681 Homo sapiens chromosome 10, GRCh38 reference primary assembly
AGCAAAACTAGTAAGAATTTCTTTCTTCACAATTTCTTTTCTTTCATAATTGTGAAGAAAAAGAAATTCTTATTAGACCTGCTT
>hsa-mir-3612 CM000674.2:128294092-128294179 Homo sapiens chromosome 12, GRCh38 reference primary assembly
GGGACTGGGGATGAGGAGGCATCTTGAGAAATGGAAGGAATGGGATCTACTTCCAGTTCACTAGAGGCGTCCTGACACCCCTAGCTCA
>hsa-mir-3613 CM000675.2:49996426-49996487 Homo sapiens chromosome 13, GRCh38 reference primary assembly
GAAGGGTTGGGCTTTTTTTTTTGTTCCTAAAAATGCAACGAACAAAAAAAAAAGTACAACAA
>hsa-mir-3614 CM000679.2:56891281-56891342 Homo sapiens chromosome 17, GRCh38 reference primary assembly
AAAACACCAAGATCTGAAGGCTACCCCAGAGAGCAAAGGGGCAGCCTTCAGATCCAAGTGGC
>hsa-mir-3615 CM000679.2:74748613-74748700 Homo sapiens chromosome 17, GRCh38 reference primary assembly
GACTCTGGGACGCTCAGACGCCGCGCGGGGCGGGGATTGGTCTGTGGTCCTCTCTCGGCTCCTCGCGGCTCGCGGCGGCCGACGGTTC
>hsa-mir-3616 CM000682.2:47166985-47167049 Homo sapiens chromosome 20, GRCh38 reference primary assembly
ATGAAGTGCACTCATGATATGTTTGCCCCATCAGCGTGTCACGAGGGCATTTCATGATGCAGGCG
>hsa-mir-3617 CM000682.2:45705109-45705172 Homo sapiens chromosome 20, GRCh38 reference primary assembly
AGAAAGGACATAGGGTGCTGATGAGACATATGGTTTCTAATCCCATCTTGCAACTATGTCTTTC
>hsa-mir-3618 CM000684.2:20085746-20085834 Homo sapiens chromosome 22, GRCh38 reference primary assembly
TAAGCTGAGTGCATTGTGATTTCCAATAATTGAGGCAGTGGTTCTAAAAGCTGTCTACATTAATGAAAAGAGCAATGTGGCCAGCTTGA
>hsa-mir-3619 CM000684.2:46091059-46091112 Homo sapiens chromosome 22, GRCh38 reference primary assembly
TCAGCAGGCAGGCTGGTGCAGCCCGTGGTGGGGGACCATCCTGCCTGCTGTGGG
>hsa-mir-361 CM000685.2:85903641-85903703 Homo sapiens chromosome X, GRCh38 reference primary assembly
AAATCAGAATCACACCTGGGGGACTTTTTGAAATTATAAAGTACCCCTGGAGATTCTGATAAG
>hsa-mir-3620 CM000663.2:228097285-228097342 Homo sapiens chromosome 1, GRCh38 reference primary assembly
GTGGGCTGGGCTGGGCTGGGCCAAGGTACAAGGCCTCACCCTGCATCCCGCACCCAGG
>hsa-mir-3621 CM000671.2:137169186-137169271 Homo sapiens chromosome 9, GRCh38 reference primary assembly
CTGTGGGACACAGACAAAGGCGCGGCGTCAGGTGGCGGCTGCCGCACCGCCCTGCAGACCCCGACCCGCGTCCCCAGCAGCTCACC
>hsa-mir-3622a CM000670.2:27701690-27701748 Homo sapiens chromosome 8, GRCh38 reference primary assembly
CAGGCACGGGAGCTCAGGTGAGGCAGGGAGCTGAGCTCACCTGACCTCCCATGCCTGTG
>hsa-mir-3622b CM000670.2:27701690-27701746 Homo sapiens chromosome 8, GRCh38 reference primary assembly
CAGGCACGGGAGCTCAGGTGAGGCAGGGAGCTGAGCTCACCTGACCTCCCATGCCTG
>hsa-mir-362 CM000685.2:50008968-50009027 Homo sapiens chromosome X, GRCh38 reference primary assembly
AATCCTTGGAACCTAGGTGTGAGTGCTATTTCAGTGCAACACACCTATTCAAGGATTCAA
>hsa-mir-363 CM000685.2:134169382-134169447 Homo sapiens chromosome X, GRCh38 reference primary assembly
TACAGATGGATACCGTGCAATTTTTCTCCTATGATACTCATCAAAATTGCATCGTGATCCACCCGA
>hsa-mir-3646 CM000682.2:44408120-44408204 Homo sapiens chromosome 20, GRCh38 reference primary assembly
TTCAGTAGGTTGGGTTCATTTCATTTTCATGACAACCCTATATGGGAAAATGTTGTGAAAATGAAATGAGCCCAGCCCATTGAAC
>hsa-mir-3648-1 CM000683.2:8986999-8987179 Homo sapiens chromosome 21, GRCh38 reference primary assembly
CGCGACTGCGGCGGCGGTGGTGGGGGGAGCCGCGGGGATCGCCGAGGGCCGGTCGGCCGCCCCGGGTGCCGCGCGGTGCCGCCGGCGGCGGTGAGGCCCCGCGCGTGTGTCCCGGCTGCGGTCGGCCGCGCTCGAGGGGTCCCCGTGGCGTCCCCTTCCCCGCCGGCCGCCTTTCTCGCGC
>hsa-mir-3648-2 CM000683.2:8208473-8208653 Homo sapiens chromosome 21, GRCh38 reference primary assembly
CGCGACTGCGGCGGCGGTGGTGGGGGGAGCCGCGGGGATCGCCGAGGGCCGGTCGGCCGCCCCGGGTGCCGCGCGGTGCCGCCGGCGGCGGTGAGGCCCCGCGCGTGTGTCCCGGCTGCGGTCGGCCGCGCTCGAGGGGTCCCCGTGGCGTCCCCTTCCCCGCCGGCCGCCTTTCTCGCGC
>hsa-mir-3649 CM000674.2:1660315-1660381 Homo sapiens chromosome 12, GRCh38 reference primary assembly
GCTTAGACACTCAGGTCCCTGTGTTTGCTAGAAACACTTGGGCACACACAGGTGCCTGTTCCAAGCC
>hsa-mir-3650 CM000667.2:38557502-38557562 Homo sapiens chromosome 5, GRCh38 reference primary assembly
TCAGAAATGTGCCAGACAGAGCCCCTGGCACGCAGTCAGGACTCTACAGACACACCTTGAG
>hsa-mir-3651 CM000671.2:92292458-92292548 Homo sapiens chromosome 9, GRCh38 reference primary assembly
GAATCATGTACCAGCGACCGGGCTATGGCAGCTGCTGAGGAGAAGCAGCCTCCATGCATAAATCACAGGATTGCTATGGCCCATCGAATCC
>hsa-mir-3652 CM000674.2:103930425-103930556 Homo sapiens chromosome 12, GRCh38 reference primary assembly
CGGCTGGAGGTGTGAGGATCCGAACCCAGGGGTGGGGGGTGGAGGCGGCTCCTGCGATCGAAGGGGACTTGAGACTCACCGGCCGCACGCCATGAGGGCCCTGTGGGTGCTGGGCCTCTGCTGCGTCCTGCT
>hsa-mir-3653 CM000684.2:29333176-29333246 Homo sapiens chromosome 22, GRCh38 reference primary assembly
CTTCAGTCAACTTCTTAGAGGCTCAGTTTGCTCATCATGAGCGTGCTCAGGAAGAAGAATCATCAGGAGGG
>hsa-mir-3654 CM000669.2:133034860-133034916 Homo sapiens chromosome 7, GRCh38 reference primary assembly
TTCCTCAGCTTGTCCAGTCGCTGGAACATTCCAGTGATGAGATTGCAGCTCATGAAG
>hsa-mir-3655 CM000667.2:140647844-140647927 Homo sapiens chromosome 5, GRCh38 reference primary assembly
GCTTGTCGCTGCGGTGTTGCTGTTGGAGACTCGATTGTTGGTGACAGCGAAAGAACGATAACAAAATGCCGGAGCGAGATAGTA
>hsa-mir-3656 CM000673.2:119018944-119019013 Homo sapiens chromosome 11, GRCh38 reference primary assembly
CTTTCGGCCAGCGGGACGGCATCCGAGGTGGGCTAGGCTCGGGCCCGTGGCGGGTGCGGGGGTGGGAGGG
>hsa-mir-3657 CM000674.2:112037599-112037716 Homo sapiens chromosome 12, GRCh38 reference primary assembly
TATGTCCTTAATCATATATGAAATCTGAAATCACCAATAATGGGACACAACAACATTAATCACATTAGTGTCCCATTATTGGTGATTTCAGATTTCATTATTTAATTATGGGACACAA
>hsa-mir-3658 CM000663.2:165907921-165907977 Homo sapiens chromosome 1, GRCh38 reference primary assembly
TATTTAAGAAAACACCATGGAGATGAAATGCCTTTGATTTTTTTTTTCTTTTTGTAC
>hsa-mir-3659 CM000663.2:38089231-38089330 Homo sapiens chromosome 1, GRCh38 reference primary assembly
TCTACAAGCAGATACAAGGATGCCCTTGTACACAACACACGTGCTGCTTGTATAGACATGAGTGTTGTCTACGAGGGCATCCTTGTGTCTGTGTGTGTGC
>hsa-mir-365a CM000678.2:14309300-14309362 Homo sapiens chromosome 16, GRCh38 reference primary assembly
AGGGACTTTTGGGGGCAGATGTGTTTCCATTCCACTATCATAATGCCCCTAAAAATCCTTATT
>hsa-mir-365b CM000679.2:31575439-31575500 Homo sapiens chromosome 17, GRCh38 reference primary assembly
AGGGACTTTCAGGGGCAGCTGTGTTTTCTGACTCAGTCATAATGCCCCTAAAAATCCTTATT
>hsa-mir-3660 CM000667.2:90016621-90016721 Homo sapiens chromosome 5, GRCh38 reference primary assembly
AGCAGACACACTTGACAAAGTCAAAATGCTCTCCTGTCAGTGCCCATATGAACTATTACAATGACAGAAGAGCATTTTAATTTTGTCCAGTTCTTCTTTCT
>hsa-mir-3661 CM000667.2:134225757-134225853 Homo sapiens chromosome 5, GRCh38 reference primary assembly
CACCTTCTCGCAGAGGCTCTTGACCTGGGACTCGGACAGCTGCTTGCACTCGTTCAGCTGCTCGATCCACTGGTCCAGCTCCTTGGTGAACACCTTC
>hsa-mir-3662 CM000668.2:134979338-134979433 Homo sapiens chromosome 6, GRCh38 reference primary assembly
TTGGCTGATTTGTGCTTCATCAGTCACTACTCATCATTTTCAATATGAATGGATTGAGAGTAAGAAGTGTAACTGTGAGCGTTGAGGAAAACACAC
>hsa-mir-3663 CM000672.2:117167695-117167755 Homo sapiens chromosome 10, GRCh38 reference primary assembly
GCGCCCGGCCTGTGTGGTGCTCAGATCAGACTTATCCACCCGAGCACCACGCAGACCAGCG
>hsa-mir-3664 CM000673.2:70872289-70872349 Homo sapiens chromosome 11, GRCh38 reference primary assembly
AACTCTGTCTTTACTCCTGAGAGCTCGTGTTGGAAGGTACTCATGAGTGAAGACAGAGTTC
>hsa-mir-3665 CM000675.2:77698012-77698117 Homo sapiens chromosome 13, GRCh38 reference primary assembly
GGAGCTGGTGCGCAAGCTGGAGAAGCAGAACGAGCAGCTGCGGAGTCGAGCGGCCAGCGCGGCCGCCGCCCCGCACCTGCTGCTGCTGCCGCCGCCGCCGCCCGCC
>hsa-mir-3666 CM000669.2:114653345-114653456 Homo sapiens chromosome 7, GRCh38 reference primary assembly
AGTAAGGTCCGTCAGTTGTAATGAGACCCAGTGCAAGTGTAGATGCCGACTCCGTGGCAGAGTTCAGCGTTTCACACTGCCTGGTCTCTGTCACTCTATTGAATTAGATTGA
>hsa-mir-3667 CM000684.2:49543401-49543459 Homo sapiens chromosome 22, GRCh38 reference primary assembly
AAAGACCCATGGAGAGGAAGGTTCTCAGCCAGCAGAACCTTCTCCTCAATGGGTCTTTC
>hsa-mir-3668 CM000668.2:140205252-140205327 Homo sapiens chromosome 6, GRCh38 reference primary assembly
ATATATGAAATGTAGAGATTGATCAAAATAGTTTCTATCAAAATAGTTTTGATCAATCTCTGCAATTTTATATATG
>hsa-mir-3670-1 KI270853.1:879136-879201 Homo sapiens chromosome 16 genomic contig, GRCh38 reference assembly alternate locus group ALT_REF_LOCI_1
TCTAGAGAAGGACAGCTGTGAGCTCTCAGCAGGTGAGGCTCCAAAAGCAGCTATACCAGTCTAGAC
>hsa-mir-3670-2 KI270853.1:763812-763877 Homo sapiens chromosome 16 genomic contig, GRCh38 reference assembly alternate locus group ALT_REF_LOCI_1
TCTAGAGAAGGACAGCTGTGAGCTCTCAGCAGGTGAGGCTCCAAAAGCAGCTATACCAGTCTAGAC
>hsa-mir-3670-3 KI270853.1:879136-879201 Homo sapiens chromosome 16 genomic contig, GRCh38 reference assembly alternate locus group ALT_REF_LOCI_1
TCTAGAGAAGGACAGCTGTGAGCTCTCAGCAGGTGAGGCTCCAAAAGCAGCTATACCAGTCTAGAC
>hsa-mir-3670-4 KI270853.1:1964375-1964440 Homo sapiens chromosome 16 genomic contig, GRCh38 reference assembly alternate locus group ALT_REF_LOCI_1
TCTAGACTGGTATAGCTGCTTTTGGAGCCTCACCTGCTGAGAGCTCACAGCTGTCCTTCTCTAGAG
>hsa-mir-3671 CM000663.2:65057755-65057843 Homo sapiens chromosome 1, GRCh38 reference primary assembly
ATATCACTGCAGACTAGTCCTTATTTGATAGAAATAAAATAATTTACATTTTATTTTCATGTAAATGTGACAGCAGCAGCAATAACATA
>hsa-mir-3672 CM000685.2:121370972-121371054 Homo sapiens chromosome X, GRCh38 reference primary assembly
TCTTTGTGATTACCATGAGACTCATGTAAAACATCTTAGACTATTACAAGATGTTTTATGAGTCTCATGATAATCACAAAGAT
>hsa-mir-3674 KI270926.1:213783-213851 Homo sapiens chromosome 8 genomic contig, GRCh38 reference assembly alternate locus group ALT_REF_LOCI_3
ACATCACTATTGTAGAACCTAAGATTGGCCGTTTGAGATGTCCTTTCAAGTTTTTGCATTTCTGATGTC
>hsa-mir-3675 CM000663.2:16858958-16859011 Homo sapiens chromosome 1, GRCh38 reference primary assembly
TTGGGGGAGTTCCTTAGAGATGTTCTCATAGAAATCTCTACAGAAGCCCCATAA
>hsa-mir-3677 CM000678.2:2270715-2270773 Homo sapiens chromosome 16, GRCh38 reference primary assembly
CAGTGGCCAGAGCCCTGCAGTGCTGGGCATGGGCTTCTCGTGGGCTCTGGCCACGGCCC
>hsa-mir-3678 CM000679.2:75406077-75406159 Homo sapiens chromosome 17, GRCh38 reference primary assembly
TCCGTACAAACTCTGCTGTGTTGAATGATTGGTGAGTTTGTTTGCTCATTGATTGAATCACTGCAGAGTTTGTACGGACCGGA
>hsa-mir-3679 CM000664.2:134127130-134127190 Homo sapiens chromosome 2, GRCh38 reference primary assembly
TGAGGATATGGCAGGGAAGGGGAGTTTCCCTCTATTCCCTTCCCCCCAGTAATCTTCATCA
>hsa-mir-367 CM000666.2:112647877-112647937 Homo sapiens chromosome 4, GRCh38 reference primary assembly
TCACCATTGCTAAAGTGCAATTCCAATTTATATTCAACAGAGTTGCATATTAGCAACAGTA
>hsa-mir-3680-1 CM000678.2:21506064-21506123 Homo sapiens chromosome 16, GRCh38 reference primary assembly
CCTACTCCCAGGGTCATGCAAAAGCCAACTTTGCATTTGCACAATCCTGTGAGTGAGTCC
>hsa-mir-3680-2 CM000678.2:29599194-29599253 Homo sapiens chromosome 16, GRCh38 reference primary assembly
CCTACTCCCAGGGTCATGCAAAAGCCAACTTTGCATTTGCACAATCCTGTGAGTGAGTCC
>hsa-mir-3681 CM000664.2:12199138-12199196 Homo sapiens chromosome 2, GRCh38 reference primary assembly
TAGTGGATGATGCACTCTGTGCAGGGCCAACTGTGCACACAGTGCTTCATCCACTACTG
>hsa-mir-3682 CM000664.2:53849136-53849192 Homo sapiens chromosome 2, GRCh38 reference primary assembly
CTACCTCCACCTGTATCATCATGACACCTTTATTATGATAACACAGGTAGAAGTAGA
>hsa-mir-3683 CM000669.2:7066964-7067046 Homo sapiens chromosome 7, GRCh38 reference primary assembly
GGGTGTACACCTTCTGTGATATTGTTCGTAGCATCCAAGGGAGAGATGATACTACTTCCAATGTCGCAGGGGGTGTACACCCT
>hsa-mir-3684 CM000666.2:98997387-98997461 Homo sapiens chromosome 4, GRCh38 reference primary assembly
AATCTAAAGGACCTGTACTAGGTTTAACATGTTGAGCATTACTCATGTTAGACCTAGTACACGTCCTTTAGATTC
>hsa-mir-3685 CM000674.2:95309923-95309985 Homo sapiens chromosome 12, GRCh38 reference primary assembly
GTACATTTCCTACCCTACCTGAAGACTTGAGATTATAGTCTTTGGGGGGATGGGCAAAGTACT
>hsa-mir-3686 CM000670.2:129484057-129484143 Homo sapiens chromosome 8, GRCh38 reference primary assembly
CTCACCTCTTTCATTTACTTTCTCTTACAGATCACTGTCCAGTGCAGAAAAGTGATCTGTAAGAGAAGGTAAATGAATGAGGTGAGC
>hsa-mir-3687-1 CM000683.2:8987370-8987431 Homo sapiens chromosome 21, GRCh38 reference primary assembly
CGCGCGTGCGCCCGAGCGCGGCCCGGTGGTCCCTCCCGGACAGGCGTTCGTGCGACGTGTGG
>hsa-mir-3687-2 KI270733.1:170215-170276 Homo sapiens chromosome 22 unlocalized genomic contig, GRCh38 reference primary assembly
CGCGCGTGCGCCCGAGCGCGGCCCGGTGGTCCCTCCCGGACAGGCGTTCGTGCGACGTGTGG
>hsa-mir-3688-1 CM000666.2:159128814-159128881 Homo sapiens chromosome 4, GRCh38 reference primary assembly
AGAGTGGCAAAGTCTTTCCATATGTGTAACAGACATACATACATACATATGGAAAGACTTTGCCACTC
>hsa-mir-3688-2 CM000666.2:159128816-159128883 Homo sapiens chromosome 4, GRCh38 reference primary assembly
AGTGGCAAAGTCTTTCCATATGTGTAACAGACATACATACATACATATGGAAAGACTTTGCCACTCTT
>hsa-mir-3689a CM000671.2:134849494-134849556 Homo sapiens chromosome 9, GRCh38 reference primary assembly
ACCACGATATCACACCTCCCAGGAAGCACAGGATCACACCTCCCAGGAACCATGATATCACAC
>hsa-mir-3689b CM000671.2:134850166-134850228 Homo sapiens chromosome 9, GRCh38 reference primary assembly
ACCACAATATCACACCTCCCAGGAAGCACGGGATCACACCTCCCAGGAACCATGATATCACAC
>hsa-mir-3689c CM000671.2:134849298-134849370 Homo sapiens chromosome 9, GRCh38 reference primary assembly
AGGAACCACAATATCACACCTCCCAGGAACCACGATATCACACCTCCCAGGAACCACGATATCACACCTCCCA
>hsa-mir-3689d-1 CM000671.2:134849609-134849683 Homo sapiens chromosome 9, GRCh38 reference primary assembly
CAGGAAGAACAGGATCACACCTCCCGGGGAAGACGATAGCACACCTCCCAGCGAGTGTGAGATCACACCTCCCAG
>hsa-mir-3689d-2 CM000671.2:134850277-134850357 Homo sapiens chromosome 9, GRCh38 reference primary assembly
CGCTCAGGAAGAACAGGATCACACCTCCCAGGGAAGACGATAGCACACCTCCCAGCGAGTGTGAGATCACACCTCCCAGTG
>hsa-mir-3689e CM000671.2:134850570-134850642 Homo sapiens chromosome 9, GRCh38 reference primary assembly
AGGGAGCACGGGATCACACCTCCCAGGAACCACGATATCATACCTCCCAGGAACCATGATATCACACCTCCCA
>hsa-mir-3689f CM000671.2:134850742-134850808 Homo sapiens chromosome 9, GRCh38 reference primary assembly
GAGTGTGGGATCACACCTCCCAGGAAGCACAGCATCACACGTCCCAGGAAGCACGATATCACACCTC
>hsa-mir-3690-1 CM000686.2:1293918-1293993 Homo sapiens chromosome Y, GRCh38 reference primary assembly
CCCATCTCCACCTGGACCCAGCGTAGACAAAGAGGTGTTTCTACTCCATATCTACCTGGACCCAGTGTAGATGGGA
>hsa-mir-3690-2 CM000685.2:1293918-1293993 Homo sapiens chromosome X, GRCh38 reference primary assembly
CCCATCTCCACCTGGACCCAGCGTAGACAAAGAGGTGTTTCTACTCCATATCTACCTGGACCCAGTGTAGATGGGA
>hsa-mir-3691 CM000668.2:5148246-5148309 Homo sapiens chromosome 6, GRCh38 reference primary assembly
GAGAGGATGACGCAGACTTGGTCCCCACCCTCAGCAGTGGGTACCGAGTCTCCATCATCCACTA
>hsa-mir-3692 CM000668.2:157529137-157529199 Homo sapiens chromosome 6, GRCh38 reference primary assembly
CCTGCTGGTCAGGAGTGGATACTGGAGCAATAGATACAGTTCCACACTGACACTGCAGAAGTG
>hsa-mir-369 CM000676.2:101065606-101065662 Homo sapiens chromosome 14, GRCh38 reference primary assembly
AGATCGACCGTGTTATATTCGCTTTATTGACTTCGAATAATACATGGTTGATCTTTT
>hsa-mir-370 CM000676.2:100911151-100911208 Homo sapiens chromosome 14, GRCh38 reference primary assembly
CAGGTCACGTCTCTGCAGTTACACAGCTCACGAGTGCCTGCTGGGGTGGAACCTGGTC
>hsa-mir-3713 CM000677.2:76586647-76586692 Homo sapiens chromosome 15, GRCh38 reference primary assembly
GGTATCCGTTTGGGGATGGTTTCACTATCCCCAGATGGATACCAAA
>hsa-mir-3714 CM000665.2:16933196-16933261 Homo sapiens chromosome 3, GRCh38 reference primary assembly
GAAGGCAGCAGTGCTCCCCTGTGACGTGCTCCATCACCGGGCAGGGAAGACACCGCTGCCACCTCT
>hsa-mir-371a CM000681.2:53787680-53787739 Homo sapiens chromosome 19, GRCh38 reference primary assembly
ACTCAAACTGTGGGGGCACTTTCTGCTCTCTGGTGAAAGTGCCGCCATCTTTTGAGTGTT
>hsa-mir-371b CM000681.2:53787678-53787737 Homo sapiens chromosome 19, GRCh38 reference primary assembly
GCACTCAAACTGTGGGGGCACTTTCTGCTCTCTGGTGAAAGTGCCGCCATCTTTTGAGTG
>hsa-mir-372 CM000681.2:53787895-53787954 Homo sapiens chromosome 19, GRCh38 reference primary assembly
CCTCAAATGTGGAGCACTATTCTGATGTCCAAGTGGAAAGTGCTGCGACATTTGAGCGTC
>hsa-mir-373 CM000681.2:53788710-53788771 Homo sapiens chromosome 19, GRCh38 reference primary assembly
ACTCAAAATGGGGGCGCTTTCCTTTTTGTCTGTACTGGGAAGTGCTTCGATTTTGGGGTGTC
>hsa-mir-374a CM000685.2:74287295-74287347 Homo sapiens chromosome X, GRCh38 reference primary assembly
AATTACAATACAATCTGATAAGTGCTATAACACTTATCAGGTTGTATTATAAT
>hsa-mir-374b CM000685.2:74218557-74218609 Homo sapiens chromosome X, GRCh38 reference primary assembly
AATGATAATACAACCTGCTAAGTGCTAGGACACTTAGCAGGTTGTATTATATC
>hsa-mir-374c CM000685.2:74218561-74218609 Homo sapiens chromosome X, GRCh38 reference primary assembly
ATAATACAACCTGCTAAGTGCTAGGACACTTAGCAGGTTGTATTATATC
>hsa-mir-375 CM000664.2:219001645-219001709 Homo sapiens chromosome 2, GRCh38 reference primary assembly
GCCTCACGCGAGCCGAACGAACAAAACGCTCAGGTCCGGTTTGTGCGAGGGGCTCGTCGCGGGGC
>hsa-mir-376a-1 CM000676.2:101040788-101040846 Homo sapiens chromosome 14, GRCh38 reference primary assembly
GTAGATTCTCCTTCTATGAGTACATTATTTATGATTAATCATAGAGGAAAATCCACGTT
>hsa-mir-376a-2 CM000676.2:101040080-101040139 Homo sapiens chromosome 14, GRCh38 reference primary assembly
GGTAGATTTTCCTTCTATGGTTACGTGTTTGATGGTTAATCATAGAGGAAAATCCACGTT
>hsa-mir-376b CM000676.2:101040459-101040519 Homo sapiens chromosome 14, GRCh38 reference primary assembly
CGTGGATATTCCTTCTATGTTTACGTGATTCCTGGTTAATCATAGAGGAAAATCCATGTTT
>hsa-mir-376c CM000676.2:101039694-101039753 Homo sapiens chromosome 14, GRCh38 reference primary assembly
GGTGGATATTCCTTCTATGTTTATGTTATTTATGGTTAAACATAGAGGAAATTCCACGTT
>hsa-mir-377 CM000676.2:101062056-101062116 Homo sapiens chromosome 14, GRCh38 reference primary assembly
AGAGGTTGCCCTTGGTGAATTCGCTTTATTTATGTTGAATCACACAAAGGCAACTTTTGTT
>hsa-mir-378a CM000667.2:149732829-149732889 Homo sapiens chromosome 5, GRCh38 reference primary assembly
CTCCTGACTCCAGGTCCTGTGTGTTACCTAGAAATAGCACTGGACTTGGAGTCAGAAGGCC
>hsa-mir-378b CM000665.2:10330229-10330286 Homo sapiens chromosome 3, GRCh38 reference primary assembly
GGTCATTGAGTCTTCAAGGCTAGTGGAAAGAGCACTGGACTTGGAGGCAGAAAGACCC
>hsa-mir-378c CM000672.2:130962588-130962669 Homo sapiens chromosome 10, GRCh38 reference primary assembly
GAGGCACTCACCACCTTCAAAGTCAGAGTTGAAGTCTGACCCGACTCCACTCTTCTGACTCCAAGTCCAGTGATGGCCTCCG
>hsa-mir-378d-1 CM000666.2:5923275-5923329 Homo sapiens chromosome 4, GRCh38 reference primary assembly
CCTGTTTCTGACTCCAAGTCCAGTAATAACAACAAGAACAAGGACAGAAACAGTG
>hsa-mir-378d-2 CM000670.2:93916022-93916120 Homo sapiens chromosome 8, GRCh38 reference primary assembly
AAACAATCTCATGGAACAGAAATGGGACTTAGAGCAGGGAATGACTTGGATGAAAGTTTTCTGACTCCAAGTCCAGTGTTCTCTCCTTGTAACCATTCA
>hsa-mir-378e CM000667.2:170028488-170028567 Homo sapiens chromosome 5, GRCh38 reference primary assembly
CTGACTCCAGTGTCCAGGCCAGGGGCAGACAGTGGACAGAGAACAGTGCCCAAGACCACTGGACTTGGAGTCAGGACATC
>hsa-mir-378f CM000663.2:23929070-23929148 Homo sapiens chromosome 1, GRCh38 reference primary assembly
GTCAGGTCCTGGACTCCCATAGTTTTCAGGCTGCTAAACAACAGAACGAGCACTGGACTTGGAGCCAGAAGTCTTGGGC
>hsa-mir-378g CM000663.2:94745860-94745901 Homo sapiens chromosome 1, GRCh38 reference primary assembly
GAGCTGGGCTGGAGCCAGGTCTTCTGACTCCAAGCCCAGTGC
>hsa-mir-378h CM000667.2:154829458-154829541 Homo sapiens chromosome 5, GRCh38 reference primary assembly
ACAGGAACACTGGACTTGGTGTCAGATGGGATGAGCCCTGGCTCTGTTTCCTAGCAGCAATCTGATCTTGAGCTAGTCACTGGA
>hsa-mir-378i CM000684.2:41923222-41923298 Homo sapiens chromosome 22, GRCh38 reference primary assembly
CAGAACATGCCCAGGGCCCAAGAGTGGGAAAACAGCACCCAGAACTCCACCTTCTGACTCCTAGTCCAGTGCTCCCT
>hsa-mir-378j CM000679.2:37614931-37615040 Homo sapiens chromosome 17, GRCh38 reference primary assembly
TTGGTGTATATTAACTCATATAATCCCAAATCCCAACTCTACACAGGGAAGTAGATATTAGAACCAGTTCTTCTGGCTCCAAATCCAGTTCCTCCCCGACTCACTGCATG
>hsa-mir-379 CM000676.2:101022071-101022131 Homo sapiens chromosome 14, GRCh38 reference primary assembly
TGGTAGACTATGGAACGTAGGCGTTATGATTTCTGACCTATGTAACATGGTCCACTAACTC
>hsa-mir-380 CM000676.2:101025021-101025078 Homo sapiens chromosome 14, GRCh38 reference primary assembly
TGGTTGACCATAGAACATGCGCTATCTCTGTGTCGTATGTAATATGGTCCACATCTTC
>hsa-mir-381 CM000676.2:101045927-101045990 Homo sapiens chromosome 14, GRCh38 reference primary assembly
AGCGAGGTTGCCCTTTGTATATTCGGTTTATTGACATGGAATATACAAGGGCAAGCTCTCTGTG
>hsa-mir-382 CM000676.2:101054316-101054373 Homo sapiens chromosome 14, GRCh38 reference primary assembly
GAAGTTGTTCGTGGTGGATTCGCTTTACTTATGACGAATCATTCACGGACAACACTTT
>hsa-mir-383 CM000670.2:14853443-14853505 Homo sapiens chromosome 8, GRCh38 reference primary assembly
TCTGACCAGGCAGTGCTGTGGCTGATTAATATCCACCCAAAGCCACAATCACCTTCTGATCTG
>hsa-mir-384 CM000685.2:76919273-76919361 Homo sapiens chromosome X, GRCh38 reference primary assembly
TGTTACAGGCATTATGAACAATTTCTAGGAATGACTTATGAACATTATACATATTGTCTAGGAATTGTTTAAAATTCCTGATTTAACAT
>hsa-mir-3907 CM000669.2:151433489-151433640 Homo sapiens chromosome 7, GRCh38 reference primary assembly
GGGTTGGGGCCAGGAAGGAAGAGAGAGAGGCAGAGGGTGTGAGCCAGCCTGGAGCACCTGCTGGGGGACTCAGGGCAGGCCTGGTCCAGCCTGGACCCCACCCTCATGGCCCCCGTATCCATGCCCCTCCACACCTACAGCTTTCCAACCCC
>hsa-mir-3908 CM000674.2:123536409-123536535 Homo sapiens chromosome 12, GRCh38 reference primary assembly
GCCTGAGCAATGTAGGTAGACTGTTTCTAAAAAAATAAAAAGTTAAAAAAATTTATGTTAACGTGTAATGTGTTTACTAATTTTTTTTTTTTTTTTTGGAGACAGAGTCTCCCTCTGTCGCCAGGCT
>hsa-mir-3909 CM000684.2:35335640-35335759 Homo sapiens chromosome 22, GRCh38 reference primary assembly
GGTATGCTGTTGCGCTGTCCTTCCTCTGGGGAGCAGGCTCCGGGGGACAGGGAAAAGCACACAAGGAACTTGTCCTCTAGGGCCTGCAGTCTCATGGGAGAGTGACATGCACCAGGACCA
>hsa-mir-3910-1 CM000671.2:91636251-91636362 Homo sapiens chromosome 9, GRCh38 reference primary assembly
CTTTTGCTGTCAGTTTTTCTGTTGCTTGTCTTGGTTTTATGCCTTTTATATCAAGGCACATAAAAGGCATAAAACCAAGACAAGCAACAAAAAAAGGATTGATCACAGAAGT
>hsa-mir-3910-2 CM000671.2:91636264-91636346 Homo sapiens chromosome 9, GRCh38 reference primary assembly
TTTTTCTGTTGCTTGTCTTGGTTTTATGCCTTTTATATCAAGGCACATAAAAGGCATAAAACCAAGACAAGCAACAAAAAAAG
>hsa-mir-3911 CM000671.2:127690687-127690796 Homo sapiens chromosome 9, GRCh38 reference primary assembly
GGGTGCAGATCTGGGAATCGAGAAGCGCAGGAAAGGAAGTGTTGGAAACCAGAACTGGCAAGCTCACTGTCTTCTCTGCCTCCTCCAGGATCCACACACATCCTCACCCC
>hsa-mir-3912 CM000667.2:171386678-171386733 Homo sapiens chromosome 5, GRCh38 reference primary assembly
ACATGTCCATATTATGCGTTAGTATGTGTCCACAACTAACCCATAATATGGACATG
>hsa-mir-3913-1 CM000674.2:69584744-69584802 Homo sapiens chromosome 12, GRCh38 reference primary assembly
TTTGGGACTGATCTTGATGTCTGCCAAGGTTTTGGCAGACATCAAGATCAGTCCCAAAT
>hsa-mir-3913-2 CM000674.2:69584744-69584802 Homo sapiens chromosome 12, GRCh38 reference primary assembly
TTTGGGACTGATCTTGATGTCTGCCAAGGTTTTGGCAGACATCAAGATCAGTCCCAAAT
>hsa-mir-3914-1 CM000669.2:71307672-71307771 Homo sapiens chromosome 7, GRCh38 reference primary assembly
TAGAGTTCCTACTCAACTTCTCATTTTCTGGTTCCTTCTACCAAGTTAAGCATACTCATTAGAAGGAACCAGAAAATGAGAAGTTAAATCTGAAGTCCAA
>hsa-mir-3914-2 CM000669.2:71307674-71307769 Homo sapiens chromosome 7, GRCh38 reference primary assembly
GAGTTCCTACTCAACTTCTCATTTTCTGGTTCCTTCTACCAAGTTAAGCATACTCATTAGAAGGAACCAGAAAATGAGAAGTTAAATCTGAAGTCC
>hsa-mir-3915 CM000685.2:32583656-32583753 Homo sapiens chromosome X, GRCh38 reference primary assembly
CAAAGATGACACCACAGAATATTGAGGAAAGGATGGTCTTATTGAAAATCTTTGCAATAAGACCATCTTTTCCTCAATATTCTACAGTGCCAACTTGT
>hsa-mir-3916 CM000663.2:247201967-247202061 Homo sapiens chromosome 1, GRCh38 reference primary assembly
ATCCCAGAAGAAAAGAGGAGACACATCCCCTGAACCCAGACACATTCACCTGAGAACCAGCCATTTCTTCCTCTTCTTCCTTCTTCTCTGGGATT
>hsa-mir-3917 CM000663.2:25906362-25906455 Homo sapiens chromosome 1, GRCh38 reference primary assembly
GCCGCCTCCTCCGAGCCCCGCACCCACCTGCTCAGTCCGAGCCGCCTGACCACACTCTGAGCACCAACAGACCCGGGCGCGCACAAAAGCGCCA
>hsa-mir-3918 CM000668.2:158764661-158764754 Homo sapiens chromosome 6, GRCh38 reference primary assembly
AGGGGCTACGAACCAGGTGCAGGGTCCCAGCTGGAGACCCCTTTGACCTTGAGCAGTCTCCATCTGCGGCCCTGTCCCATGGCTTAACCGCCTA
>hsa-mir-3919 CM000665.2:159282646-159282735 Homo sapiens chromosome 3, GRCh38 reference primary assembly
CCTGAGCACCATTTACTGAGTCCTTTGTTCTCTACTAGTTTGTAGTAGTTCGTAGCAGAGAACAAAGGACTCAGTAAATGGTGCTCAGGA
>hsa-mir-3920 CM000673.2:101519820-101519906 Homo sapiens chromosome 11, GRCh38 reference primary assembly
ACTGAGTGAGGGGGTCAGAGAGTTAAGATAATCAGTACAATCTCACCTGTACTAATTCTCTTAACTCTCTGACTCCCTCACTCAGTC
>hsa-mir-3921 CM000665.2:99964314-99964399 Homo sapiens chromosome 3, GRCh38 reference primary assembly
CCTAGCCCAGTACAAGGCATATGGTACTCAGAGACTTAGGGATTTCTAAGTCTCTTGAGTACCATATGCCTTGTACTGGGCTAGGT
>hsa-mir-3922 CM000674.2:104591645-104591716 Homo sapiens chromosome 12, GRCh38 reference primary assembly
TCAAGGCCAGAGGTCCCACAGCAGGGCTGGAAAGCACACCTGTGGGACTTCTGGCCTTGACTTGACTCTTTC
>hsa-mir-3923 CM000665.2:79507887-79507970 Homo sapiens chromosome 3, GRCh38 reference primary assembly
GGTAGAGTGAGCTCTAATCCAATATTACTAGCTTCTTTATAAGAAGAGGAAACTAGTAATGTTGGATTAGGGCTCACTCTACTA
>hsa-mir-3924 CM000672.2:57304479-57304560 Homo sapiens chromosome 10, GRCh38 reference primary assembly
TAAACAAAAAAGTAGCAGTCACATATACATATCTGTATATATGACATAGATCTGCATATTTGACTACTACTTTTTCATTTAT
>hsa-mir-3925 CM000668.2:36622446-36622502 Homo sapiens chromosome 6, GRCh38 reference primary assembly
CAAGAGAACTAAAACTGGAGTCTGGAGATGTGACAGGCTCCACTTTCAGTTCTCTTG
>hsa-mir-3926-1 CM000670.2:12727232-12727305 Homo sapiens chromosome 8, GRCh38 reference primary assembly
AAAACGGAGCTGGCCAAAAAGCAGGCAGAGACGCTTTTAAAGTCTCTGCCTGCTTTTTGGCCAGCTCCATTTTA
>hsa-mir-3926-2 CM000670.2:12727237-12727300 Homo sapiens chromosome 8, GRCh38 reference primary assembly
GGAGCTGGCCAAAAAGCAGGCAGAGACGCTTTTAAAGTCTCTGCCTGCTTTTTGGCCAGCTCCA
>hsa-mir-3927 CM000671.2:109511480-109511539 Homo sapiens chromosome 9, GRCh38 reference primary assembly
ATGCCTATCAAATATCTACCTGCCATGTTTGTCATAGGACAGGCAGATATGTGATAGGCA
>hsa-mir-3928 CM000684.2:31160062-31160118 Homo sapiens chromosome 22, GRCh38 reference primary assembly
GCCGAAGCTCCAAGGTTCCTCCGCTTCCTGCCCGCAGGCGGAACCTTAGAGCTTCAG
>hsa-mir-3929 CM000680.2:35934088-35934143 Homo sapiens chromosome 18, GRCh38 reference primary assembly
AGTGGTCTACTCACATCAGCCTCCCAAAGTGCTGGGATTACTGGTGTGAGCCACTG
>hsa-mir-3934 CM000668.2:33698152-33698213 Homo sapiens chromosome 6, GRCh38 reference primary assembly
TCAGGTGTGGAAACTGAGGCAGGAGGCAGTGAAGTAACTTGCTCAGGTTGCACAGCTGGGAA
>hsa-mir-3935 CM000678.2:56245520-56245624 Homo sapiens chromosome 16, GRCh38 reference primary assembly
GGATGTGTTCCTGTCCCAGAAGGAGCTGATGGTTGTATCTATGAAGGTAAGCATTTTTGTAGATACGAGCACCAGCCACCCTAAGCAAAGGCAGAGAATGCTTAG
>hsa-mir-3936 CM000667.2:132365490-132365600 Homo sapiens chromosome 5, GRCh38 reference primary assembly
TGCTGCCAAGTGCATCTGTCGGGTGCATCTGCCATACACCCCTTACCAGAAGCGTCCAAACACGGATTTGAGGGATCTACAGCAGACACTGGACAGATGCTCTGAATCATT
>hsa-mir-3937 CM000685.2:39661216-39661322 Homo sapiens chromosome X, GRCh38 reference primary assembly
AGAAGAATGCCCAACCAGCCCTCAGTTGCTACAGTTCCCTGTTGTTTCAGCTCGACAACAACAGGCGGCTGTAGCAATGGGGGGCTGGATGGGCATCTCAATGTGCT
>hsa-mir-3938 CM000665.2:55852492-55852595 Homo sapiens chromosome 3, GRCh38 reference primary assembly
CATGGAGCCATCCAACCTGACCACCGGGTTATCTACAAGGGAATTTTTTAAATTAAAAAAAAATTCCCTTGTAGATAATCTAGTGATCGGGTTAAAAATTCCTT
>hsa-mir-3939 CM000668.2:166997807-166997913 Homo sapiens chromosome 6, GRCh38 reference primary assembly
AGATGTGTTTGGAAGCCAGTGTGGACATCCTGTGGTCTGCGCGTACACATGTGACAGGTACGTGCACGCCCACATACAGGAACACACAGAGGCCTTTGGAAGCCAGC
>hsa-mir-3940 CM000681.2:6416434-6416490 Homo sapiens chromosome 19, GRCh38 reference primary assembly
AAGTGGGCTGGGATCCGGGCTGTGAGACCAAATCCCCAGAGCCCGCCCCAACCCACC
>hsa-mir-3941 CM000672.2:122416965-122417068 Homo sapiens chromosome 10, GRCh38 reference primary assembly
GAGTCAGAATTCTCATCAGGCTGTGATGCTCAGTTGTGTGTAGATTGAAAGCCCTAATTTTACACACAACTGAGGATCATAGCCTGATGGTTCCTTTTTGTTTT
>hsa-mir-3942 CM000677.2:35372280-35372343 Homo sapiens chromosome 15, GRCh38 reference primary assembly
ATGTAATACTGTTATCTGAAATACTGTTATCTTCGCAGCCTATTTCAGGTAACAGTATTGCTTC
>hsa-mir-3943 CM000669.2:43150895-43150995 Homo sapiens chromosome 7, GRCh38 reference primary assembly
CACACAGACGGCAGCTGCGGCCTAGCCCCCAGGCTTCACTTGGCGTGGACAACTTGCTAAGTAAAGTGGGGGGTGGGCCACGGCTGGCTCCTACCTGGACA
>hsa-mir-3944 CM000672.2:133371579-133371642 Homo sapiens chromosome 10, GRCh38 reference primary assembly
CCGGAGCAGCAGGCCAGCCCGAAAATGGGAGACGCAGGCGCTTCTCGGTTGGCCTGCTGCACAG
>hsa-mir-3945 CM000666.2:184851013-184851111 Homo sapiens chromosome 4, GRCh38 reference primary assembly
ATCATTGAATCATCCCCCACTTTGGAAAGCATAAGAGGCTGTAATTGCATTTTATATCAACCCTCTCCTATGCCCTCCCCGTCACGTGCATCAACATCT
>hsa-mir-3960 CM000671.2:127785833-127785924 Homo sapiens chromosome 9, GRCh38 reference primary assembly
GGCGCCCCGGCTCCCCGCGCCCCCGATCGGGGCCGCCGCTAGTAGTGGCGGCGGCGGAGGCGGGGGCAGCGGCGGCGGCGGCGGAGGCGCCT
>hsa-mir-3972 CM000663.2:17277889-17277976 Homo sapiens chromosome 1, GRCh38 reference primary assembly
GCCCATTTGCCTTGGCTTGGGGTGGCAGTCCTGTGGGAATGAGAGATGCCAAACTGGACCTGCCAGCCCCGTTCCAGGGCACAGCATG
>hsa-mir-3973 CM000673.2:36010098-36010205 Homo sapiens chromosome 11, GRCh38 reference primary assembly
GCCCAGGGTAGCTCTCTGTATTGCTTGTTACATTTTAGGATTGCTTGCCCCTTGCTCCAATGGTGCAGGCAGAAGAAATGCAAACAAAGTACAGCATTAGCCTTAGCA
>hsa-mir-3974 CM000674.2:17673299-17673395 Homo sapiens chromosome 12, GRCh38 reference primary assembly
GTTCAGGGAAAAGGTCATTGTAAGGTTAATGCACCCATATTTTAATATCAAACTATGACAAATTTGACTACAGCCTTTCCGTACCCCTGCCAAAACA
>hsa-mir-3975 CM000680.2:35591737-35591807 Homo sapiens chromosome 18, GRCh38 reference primary assembly
CATGTAGGTGAGTGATTGCTATTTCAAAAGACTAGAGGTAGGAAATGAGGCTAATGCACTACTTCACATGA
>hsa-mir-3976 CM000680.2:5840695-5840834 Homo sapiens chromosome 18, GRCh38 reference primary assembly
TGAGGGATATAGAGAGCAGGAAGATTAATGTCATATTGGAGTTGGACTGCAGGGCTTCCTTTACACAATAAATATTGTATGAAGTGCTGATGTAACCTTTACTGCAGCATGACATGGGATTTGGCTGTTTTTATGGCTCA
>hsa-mir-3977 CM000667.2:82840155-82840225 Homo sapiens chromosome 5, GRCh38 reference primary assembly
TTGTGCTTCATCGTAATTAACCTTAAGTGGTTCGGGTAAATCACTTTAATTTGTTATGTGTTGGCAGAATC
>hsa-mir-3978 CM000685.2:110082118-110082219 Homo sapiens chromosome X, GRCh38 reference primary assembly
TCAGTGGAAAGCATGCATCCAGGGTGTGGAGCCAAAATTAGAAGGGCCAAAATTCTACCTGGCCCACTACCACAGCAACCTTGGGCATCGTTTTCTTTTGAT
>hsa-mir-409 CM000676.2:101065314-101065368 Homo sapiens chromosome 14, GRCh38 reference primary assembly
AGGTTACCCGAGCAACTTTGCATCTGGACGACGAATGTTGCTCGGTGAACCCCTT
>hsa-mir-410 CM000676.2:101065925-101065982 Homo sapiens chromosome 14, GRCh38 reference primary assembly
AGGTTGTCTGTGATGAGTTCGCTTTTATTAATGACGAATATAACACAGATGGCCTGTT
>hsa-mir-411 CM000676.2:101023340-101023397 Homo sapiens chromosome 14, GRCh38 reference primary assembly
TAGTAGACCGTATAGCGTACGCTTTATCTGTGACGTATGTAACACGGTCCACTAACCC
>hsa-mir-412 CM000676.2:101065465-101065523 Homo sapiens chromosome 14, GRCh38 reference primary assembly
TGGTCGACCAGTTGGAAAGTAATTGTTTCTAATGTACTTCACCTGGTCCACTAGCCGTC
>hsa-mir-421 CM000685.2:74218377-74218462 Homo sapiens chromosome X, GRCh38 reference primary assembly
GAGATCACAGAGCAGGCGCCCAATTAATGTCTGTTGATGATTCATTTTTTCATTCAACAAACATTTAATGAGGCCTACAATGTGCA
>hsa-mir-422a CM000677.2:63870930-63871020 Homo sapiens chromosome 15, GRCh38 reference primary assembly
CCAGGGAGGACAAAGCTTGGCTCAGGGACAGAGAGCCCATCTGCAGCAGAGAGACTCAGGCCTTCTGACCCTAAGTCCAGTGCTTCTCTCG
>hsa-mir-423 CM000679.2:30117095-30117154 Homo sapiens chromosome 17, GRCh38 reference primary assembly
TGAGGGGCAGAGAGCGAGACTTTTCTATTTTCCAAAAGCTCGGTCTGAGGCCCCTCAGTC
>hsa-mir-424 CM000685.2:134546644-134546702 Homo sapiens chromosome X, GRCh38 reference primary assembly
ATAGCAGCGCCTCACGTTTTGAACCATTTAGAACACTTCAAAACATGAATTGCTGCTGT
>hsa-mir-4251 CM000663.2:3127975-3128036 Homo sapiens chromosome 1, GRCh38 reference primary assembly
CACGTCCTCCAGCTTTTTTCCTTAGTGGCCAATTCCTGAGAAAAGGGCCAACGTGCTTCCAT
>hsa-mir-4252 CM000663.2:6429834-6429897 Homo sapiens chromosome 1, GRCh38 reference primary assembly
GATTGGGCGCTGGTGCTGACTCAGTGGCCAGATGGCCTGGACTGATGAGCTGCCAGCCCCCCAG
>hsa-mir-4253 CM000663.2:22863159-22863227 Homo sapiens chromosome 1, GRCh38 reference primary assembly
GCAGACCTGGACCCCCTGGACATGCCCTGCACAAGTAAGTCCTAGGGCCCCTCAAGGGCGATGGCTGGC
>hsa-mir-4254 CM000663.2:31758660-31758736 Homo sapiens chromosome 1, GRCh38 reference primary assembly
GGGGCTGGGGGAGATGGTGGAGTAGCTCCAGGCAGACCTACTCACTGCAGAGGAGCCACCCCACCCTCCTCCCAAGA
>hsa-mir-4255 CM000663.2:37161563-37161635 Homo sapiens chromosome 1, GRCh38 reference primary assembly
GAGCATCCTTCAGTGTTCAGAGATGGAGTCAGTATTGGTCTGGCCATTTTTAGGGCAAAGAGGCAGCATCATG
>hsa-mir-4256 CM000663.2:112461770-112461834 Homo sapiens chromosome 1, GRCh38 reference primary assembly
CAGAAATGGATCATCAGACCTAATCAATGCCAGGAGACCTTCATCAGGTCAGATAAATGGAACAA
>hsa-mir-4257 CM000663.2:150551929-150552015 Homo sapiens chromosome 1, GRCh38 reference primary assembly
GGCTTAGAAACAGTCCCTAGGTAGGATTTGGGGAGGAGCTAAGAAGCCCCTACAGGGCCCAGAGGTGGGGACTGAGCCTTAGTTGGA
>hsa-mir-4258 CM000663.2:154975693-154975784 Homo sapiens chromosome 1, GRCh38 reference primary assembly
ACGCCCCCCGCCCCGCCACCGCCTTGGAGGCTGACCTCTTACTTTCGGTCGGTCTTCTTCCCTGGGCTTGGTTTGGGGGCGGGGGAGTGTCC
>hsa-mir-4259 CM000663.2:159899979-159900080 Homo sapiens chromosome 1, GRCh38 reference primary assembly
TCCTGGGCCCTCCTGACCCCTAGACCCAACTGTGACCTCCCCTAGGCCCCCACTTTCCCCACTCAGAGCCCCCACCCAATTCAGGACACAAGGGGCCCATCT
>hsa-mir-425 CM000665.2:49020159-49020222 Homo sapiens chromosome 3, GRCh38 reference primary assembly
GGGCGGACACGACATTCCCGATGGCTTCTCGGGTGCCCACTCAACGGGAGTGATCGTGTCATTC
>hsa-mir-4260 CM000663.2:209623444-209623511 Homo sapiens chromosome 1, GRCh38 reference primary assembly
GTTGGTGTGTGACAAGCTGGGGTGTGGGCTCCAGGAAGTGGGACTCCATGCCCCAAGTCACCTTGTTG
>hsa-mir-4261 CM000664.2:10192614-10192672 Homo sapiens chromosome 2, GRCh38 reference primary assembly
GCTGGTCTCCTGGGTCCCTGTTTCCTGTCTCAGGAACTGGGAGGAACCCACTTCCACCA
>hsa-mir-4262 CM000664.2:11836933-11836987 Homo sapiens chromosome 2, GRCh38 reference primary assembly
GGCTCTGCTGCAGGTAGTCTGAATGTCCCCCCAACATCAGCACCTGCAGCTTTCC
>hsa-mir-4263 CM000664.2:27996367-27996450 Homo sapiens chromosome 2, GRCh38 reference primary assembly
ATAGTGCTCTTCAGGGTTTTACTTGGGAGATTGGAGTGGCCAGTGTTCCTAAACAATTCTAAGTGCCTTGGCCCACAACATACT
>hsa-mir-4264 CM000664.2:79649294-79649360 Homo sapiens chromosome 2, GRCh38 reference primary assembly
CTATGCAGTCTTACCCAGTACCTGTCACTATCATGTTACAATGACCATGACTGAGTATCCAGCTTTC
>hsa-mir-4265 CM000664.2:109141490-109141589 Homo sapiens chromosome 2, GRCh38 reference primary assembly
CCAGGCCCAGCCCAGAGCTGAGCCCACAGCTGCAGAGATCACCAGTCCCCAGGCTGACCAATTCTTTACAGGTGTAGGCTGAAGCTCCAACCCACTGCAC
>hsa-mir-4266 CM000664.2:109313571-109313626 Homo sapiens chromosome 2, GRCh38 reference primary assembly
GACTGTCCTTGGCCAAGGCCTCCTAGCCTTGAGTAGGGGCCCCGGCCAGCAGTGGG
>hsa-mir-4267 CM000664.2:110069961-110070043 Homo sapiens chromosome 2, GRCh38 reference primary assembly
GGAGATGTGGGCTCCATGCAGGGATGACAGAGGCTGGGGTCTGGAGCCTTCCCCCAGTGCCACCGAGCTGGAGCCTGCTGAGT
>hsa-mir-4268 CM000664.2:219906502-219906566 Homo sapiens chromosome 2, GRCh38 reference primary assembly
CAGGTGACATCACATCCTGAGAGGAGGAGCCGCTAGGGCAAAACCTCTAGAACCTGATGTGCATT
>hsa-mir-4269 CM000664.2:239305462-239305546 Homo sapiens chromosome 2, GRCh38 reference primary assembly
ACAGCGCCCTGCAGGCACAGACAGCCCTGGCTTCTGCCTCTTTCTTTGTGGAAGCCACTCTGTCAGGCCTGGGATGGAGGGGCAA
>hsa-mir-4270 CM000665.2:15496239-15496309 Homo sapiens chromosome 3, GRCh38 reference primary assembly
GACCCACTTTCTTCCCAGCAGGGGAAGGCCATCTATTTCTGCCCTCCCCTGACTCCCTGAAGCTATTTGTT
>hsa-mir-4271 CM000665.2:49274120-49274187 Homo sapiens chromosome 3, GRCh38 reference primary assembly
AAATCTCTCTCCATATCTTTCCTGCAGCCCCCAGGTGGGGGGGAAGAAAAGGTGGGGAATTAGATTCT
>hsa-mir-4272 CM000665.2:67225464-67225528 Homo sapiens chromosome 3, GRCh38 reference primary assembly
TTTTCTGCACAAATTAATCAGTTAATGCATAGAAAGCATTCAACTAGTGATTGTGTTATAAGAGA
>hsa-mir-4273 CM000665.2:75738280-75738364 Homo sapiens chromosome 3, GRCh38 reference primary assembly
TCCCCTGTGTGTGTTCTCTGATGGACAGTAAGCCTTGACTTATGGCTAAATGCTTCTTCACAATGGTCACATGCATAGGGCTTTT
>hsa-mir-4274 CM000666.2:7460028-7460119 Homo sapiens chromosome 4, GRCh38 reference primary assembly
GGGGCATTTAGGGTAACTGAGCTGCTGCCGGGGCCTGGCGCTCCTCTACCTTGTCAGGTGACCCAGCAGTCCCTCCCCCTGCATGGTGCCCA
>hsa-mir-4275 CM000666.2:28819582-28819669 Homo sapiens chromosome 4, GRCh38 reference primary assembly
ACATTTTTGTCCAATTACCACTTCTTTTTGCCACCTGAGCACAGTCAGCAGTCAGCATAAAAAAGTGATAATGGGAAGTTAATGTCTA
>hsa-mir-4276 CM000666.2:174423795-174423865 Homo sapiens chromosome 4, GRCh38 reference primary assembly
CACAGTCTGACTCAGTGACTCATGTGCTGGCAGTGGCCACGTAAATAGAGCTACTGTGTCTGAAAGCAATG
>hsa-mir-4277 CM000667.2:1708785-1708869 Homo sapiens chromosome 5, GRCh38 reference primary assembly
GAGGGGCACAAGGACTTGAGCTGAGCAGGGCACTGGGCAGTGGGGGCAGCCCAGTGTACTGTGCTCAGAACTGCCTCGACCCAGA
>hsa-mir-4278 CM000667.2:6827853-6827922 Homo sapiens chromosome 5, GRCh38 reference primary assembly
TTCTTCCCCACAAGGGCAAACCCCCTAGTGTTGATGTCAATGTTCTATGGGATTCTCCTGGTGTTAGATG
>hsa-mir-4279 CM000667.2:31936102-31936160 Homo sapiens chromosome 5, GRCh38 reference primary assembly
CTCAGGAGGTGAAGCCGGGAGGAGAGAGAGAGAATCTGCTCCTCAGCTCCACAGAGCAT
>hsa-mir-4280 CM000667.2:87114879-87114955 Homo sapiens chromosome 5, GRCh38 reference primary assembly
ATCACAAAGGTGTCATTCAGTCTTGAACATACCTCATCCTTTAAGGCTCTGCTCAGAACTACACTCCACCCTGATTC
>hsa-mir-4281 CM000667.2:176629439-176629501 Homo sapiens chromosome 5, GRCh38 reference primary assembly
CTGCCCAGAACCCCCCTCCCCGGGACCCGGCCCCAGCTCCACACTGTCGGGGGACCCCCAGCC
>hsa-mir-4282 CM000668.2:72967687-72967754 Homo sapiens chromosome 6, GRCh38 reference primary assembly
AGGATGATGTTCCTGGATGCAAATTTTAGAAATGTGGCATACTAAAATCTTCCCCTGGAACTTCACCA
>hsa-mir-4283-1 CM000669.2:56955785-56955865 Homo sapiens chromosome 7, GRCh38 reference primary assembly
GGGCCCAAGGACCAAGGCTGGCAAGCCTGACCATGGACAGAAACACCCCTTGCAAACTCGCTGAGCCCCAGGATCAGAGTC
>hsa-mir-4283-2 CM000669.2:56955785-56955865 Homo sapiens chromosome 7, GRCh38 reference primary assembly
GGGCCCAAGGACCAAGGCTGGCAAGCCTGACCATGGACAGAAACACCCCTTGCAAACTCGCTGAGCCCCAGGATCAGAGTC
>hsa-mir-4284 CM000669.2:73711317-73711398 Homo sapiens chromosome 7, GRCh38 reference primary assembly
GTTCTGTGAGGGGCTCACATCACCCCATCAAAGTGGGGACTCATGGGGAGAGGGGGTAGTTAGGAGCTTTGATAGAGGCGGC
>hsa-mir-4285 CM000669.2:102293103-102293188 Homo sapiens chromosome 7, GRCh38 reference primary assembly
ATTAGGCGGGGCGGCGAGTCCGACTCATAAATATTTTAAGGAATGACCCGGCCCTGGGGTGCGGAATTGCTGCGCGGGCGGGGGCT
>hsa-mir-4286 CM000670.2:10666978-10667071 Homo sapiens chromosome 8, GRCh38 reference primary assembly
TACTTATGGCACCCCACTCCTGGTACCATAGTCATAAGTTAGGAGATGTTAGAGCTGTGAGTACCATGACTTAAGTGTGGTGGCTTAAACATGA
>hsa-mir-4287 CM000670.2:27886039-27886117 Homo sapiens chromosome 8, GRCh38 reference primary assembly
GGGCTCCTATGGTCTCCCCAGTAGGGACCACATTGATCTCAGGAACTGAAAAGTGCCCTCAAGGGAGAAAAAGAACTAG
>hsa-mir-4288 CM000670.2:28505116-28505183 Homo sapiens chromosome 8, GRCh38 reference primary assembly
CAAATGACGTGGAAACTCAGCAGACAACACTGCCTGCTCAGTGCTGCTGATGACTCTCCACCTCCATC
>hsa-mir-4289 CM000671.2:88745836-88745906 Homo sapiens chromosome 9, GRCh38 reference primary assembly
TGATCTGTTTAGGCTCTGCAGACAGGGCCCAGGAAACTGCCTGATAGCCCTGCACAATGCCCTCCCAAGGG
>hsa-mir-4290 CM000671.2:90023441-90023536 Homo sapiens chromosome 9, GRCh38 reference primary assembly
GGTCAGAGGTGAGGGAAGAAAGGAGGGCAACCCTCTACCACCTATTTTGGTGGGATTCAGATTGGGACTGACCCTCCCTTCACCTTCTTGGTGGCA
>hsa-mir-4291 CM000671.2:93819357-93819422 Homo sapiens chromosome 9, GRCh38 reference primary assembly
CGCCGGGGGCTTCAGCAGGAACAGCTGGGTGGAGGCAGAGCTGTTCTGCTGTGGCTGCAGCCCTGA
>hsa-mir-4292 CM000671.2:136830957-136831024 Homo sapiens chromosome 9, GRCh38 reference primary assembly
GAGACACCAGAAGGCCACCTGCTTAGGAGGCCAGAGGTGCCCCTGGGCCGGCCTTGGTGAGGGGCCCG
>hsa-mir-4293 CM000672.2:14383200-14383278 Homo sapiens chromosome 10, GRCh38 reference primary assembly
TTCAGTCAGGCTGTTCCTGTCAGGCTGGTGTGAAATGAATTAGCAATGTCACCAGCTTCCCAAGGAACAGGTGTCTCTG
>hsa-mir-4294 CM000672.2:48985512-48985588 Homo sapiens chromosome 10, GRCh38 reference primary assembly
GCACCGAAACCTGGGAGACACATGCACCCTTGGGCCCTCACAGACATGGCCCTGCTGTAGACTCCCGAGGCATCGGA
>hsa-mir-4295 CM000672.2:112634170-112634255 Homo sapiens chromosome 10, GRCh38 reference primary assembly
CTTTGTGGAACAGTGCAATGTTTTCCTTGCCTGTGGCAAGACCACTTCGGTTCAAGGCTAAGAAACTAGACTGTTCCTACAGAGAC
>hsa-mir-4296 CM000672.2:125032783-125032871 Homo sapiens chromosome 10, GRCh38 reference primary assembly
AAAACGACAGAGACATGGACACAGTCCCCAGAAGCCCCTCCCCACAACCACTTCAGCCCTCTGAGCCTGAGCCCACATCAAAGCCCAAA
>hsa-mir-4297 CM000672.2:129843299-129843375 Homo sapiens chromosome 10, GRCh38 reference primary assembly
CCCCACCCACAGCGACCCGTCCTGGCCCTGCCGTGCACTTCGAAGGCAGGCACAGACAGGAAGGCACGTGCGTGCTG
>hsa-mir-4298 CM000673.2:1859464-1859537 Homo sapiens chromosome 11, GRCh38 reference primary assembly
GTGGAACCTACACTTTTGACAGTTTGGTTTCTGAGGCAAGGCTGCCTCCTCCTCCTGTCCCAGGTACCTCCCCT
>hsa-mir-4299 CM000673.2:11656651-11656723 Homo sapiens chromosome 11, GRCh38 reference primary assembly
TCCTTTTTCTGCCTCTCATGTCACCAGCTCTCTCTAAAGGAGAAAACACTGTAACATGATTGGTCAGAACCCA
>hsa-mir-429 CM000663.2:1169005-1169088 Homo sapiens chromosome 1, GRCh38 reference primary assembly
CGCCGGCCGATGGGCGTCTTACCAGACATGGTTAGACCTGGCCCTCTGTCTAATACTGTCTGGTAAAACCGTCCATCCGCTGCC
>hsa-mir-4300 CM000673.2:81890741-81890837 Homo sapiens chromosome 11, GRCh38 reference primary assembly
TATTGGTTCAGAAGTAGTCCAGCTCCCACTGCTTTGAAAAAAGGTTTTTGATCACCTCATGTCTCTGCTGATTTAGCTGGCCCTCTTCTAAACTCAT
>hsa-mir-4301 CM000673.2:113450023-113450089 Homo sapiens chromosome 11, GRCh38 reference primary assembly
CAGAGCTGCACCTGCCACCCTCCACGAATGCAATGTTCACAAGTGAAGTAGTGGGAGGTGGCTGGTA
>hsa-mir-4302 CM000674.2:25874020-25874080 Homo sapiens chromosome 12, GRCh38 reference primary assembly
CTCATTCCAATACCTTAAGTAAACTCAGCCACCTCGCTGAGCCACACTGGTCCCTCCTGAA
>hsa-mir-4303 CM000674.2:97995383-97995449 Homo sapiens chromosome 12, GRCh38 reference primary assembly
ACCATGGTTAGCTCCTAAGCTAAAGAAAAGCAGAGCAAGCTGTCCTCAGCTCAGAAGCTATTTTCTG
>hsa-mir-4304 CM000674.2:123010667-123010729 Homo sapiens chromosome 12, GRCh38 reference primary assembly
GGAGAAGGATGGCAGCAGTCACAGAGCAATGGGGATGCCCTGGACATGCCGGCCACTTCTCTC
>hsa-mir-4305 CM000675.2:39664034-39664136 Homo sapiens chromosome 13, GRCh38 reference primary assembly
AAAGCAATAAGACAGAGAATTTCCCTCACAGTCTGAAAACTGAGTTTGTAGAGGATTAGGCCTCTAAGAACCCAGAACTGGAGGTGTCTAGGTCTAAGGCAGC
>hsa-mir-4306 CM000675.2:99643059-99643150 Homo sapiens chromosome 13, GRCh38 reference primary assembly
AAGCTGCTTAGTGTCCTTAGAGTCTCCAGAGGCATCCCTAACCCAGAATCTTTTGACTGTCCTCTGGAGAGAAAGGCAGTAGGTCTGTACCA
>hsa-mir-4307 CM000676.2:26908642-26908726 Homo sapiens chromosome 14, GRCh38 reference primary assembly
TCAGAAGAAAAAACAGGAGATAAAGTTTGTGATAATGTTTGTCTATATAGTTATGAATGTTTTTTCCTGTTTCCTTCAGGGCCAT
>hsa-mir-4308 CM000676.2:54878113-54878194 Homo sapiens chromosome 14, GRCh38 reference primary assembly
GGAAAAAGGTAAGAAGAAACTCCAGGGAAAGATTTCCTCAAAAGGAAATTTCTGTCCAATGGAGTTCCCTCTGAACCCATAG
>hsa-mir-4309 CM000676.2:102539644-102539727 Homo sapiens chromosome 14, GRCh38 reference primary assembly
TCTGGGGGTTCTGGAGTCTAGGATTCCAGGATCTGGGTTTTGAGGTCTTGGGTTGTAGGGTCTGCGGTTTGAAGCCCCTCTTGT
>hsa-mir-4310 CM000677.2:41866495-41866552 Homo sapiens chromosome 15, GRCh38 reference primary assembly
TGGTGGGGGTGGGACATGAATGCTGCAATGTTCTGCAGCCTCAGGCCCCAGACGCCAC
>hsa-mir-4311 CM000677.2:66040233-66040333 Homo sapiens chromosome 15, GRCh38 reference primary assembly
TCAGAGAGGGGAAAGAGAGCTGAGTGTGACCTGGAGCAGCTCAGGAGGGCTTCCTGGGTGAGGTGGCAGGTTACAGGTTCGATCTTTGGCCCTCAGATTCA
>hsa-mir-4312 CM000677.2:68801850-68801926 Homo sapiens chromosome 15, GRCh38 reference primary assembly
CTCTGAGGAATGGGGACAGGAACAAGGCCTGACTCCTCTGGGGAAGGCTCCTTGCTCTCTGTGCCCCCAACCTTTCT
>hsa-mir-4313 CM000677.2:75762215-75762316 Homo sapiens chromosome 15, GRCh38 reference primary assembly
AGCAGGCCCCTTTACACCCCTGATTCCCCCACCCAAGCCCAGCATCTCCTCATCCTCCAGCTGGGGCTGCAGGGTTTGGGGCCAGGGGGCTGGGCCTGATCC
>hsa-mir-4314 CM000679.2:8088056-8088148 Homo sapiens chromosome 17, GRCh38 reference primary assembly
GGCCATTCCTCTCTGGGAAATGGGACAGGTAGTGGCCACAGTGAGAAAGCTGGCCTGTCCTTCTGCCCCAGGGCCCAGAGTCTGTGACTGGAA
>hsa-mir-4315-1 CM000679.2:64822030-64822103 Homo sapiens chromosome 17, GRCh38 reference primary assembly
CAGAGATTCCTTCCGCTGTAGTTCTGCACCAGAGGTAGAGAGAGGGTCCAGCTCAGAAAGCGGGCAAAGCCCAG
>hsa-mir-4315-2 CM000679.2:64822030-64822103 Homo sapiens chromosome 17, GRCh38 reference primary assembly
CAGAGATTCCTTCCGCTGTAGTTCTGCACCAGAGGTAGAGAGAGGGTCCAGCTCAGAAAGCGGGCAAAGCCCAG
>hsa-mir-4316 CM000679.2:77396984-77397055 Homo sapiens chromosome 17, GRCh38 reference primary assembly
GTGGTTGTGGTGGGATTGGGGCTGGGCTGGAGAGTGGGTGACCACACCAGCTAGCCTCACCCTGGGCCACTG
>hsa-mir-4317 CM000680.2:6374361-6374426 Homo sapiens chromosome 18, GRCh38 reference primary assembly
GTGTTTGCTAAAACATTTTATCAAGAGAGCTACAAAATAAACTCCCTGGCAATGTCTCGCCTTTTA
>hsa-mir-4318 CM000680.2:37657135-37657216 Homo sapiens chromosome 18, GRCh38 reference primary assembly
GCTTCTTAATTATGTCATAAACCCACTGTGGACAAGGGCCTTGTCTTAGACAGTCACTGTGGGTACATGCTAGGTGCTCAAA
>hsa-mir-4319 CM000680.2:44970082-44970167 Homo sapiens chromosome 18, GRCh38 reference primary assembly
TGACCATCATAGCCCCATGAGCTGAGCACTCATATAACGTCCTCAGGGAGCATTCCCAGTGGCTTTGCTCAGGGACTCAAGCCAAA
>hsa-mir-431 CM000676.2:100881026-100881091 Homo sapiens chromosome 14, GRCh38 reference primary assembly
TGTCTTGCAGGCCGTCATGCAGGCCACACTGACGGTAACGTTGCAGGTCGTCTTGCAGGGCTTCTC
>hsa-mir-4320 CM000680.2:50126499-50126564 Homo sapiens chromosome 18, GRCh38 reference primary assembly
CAAAGTTGCCAGGAAGCTACAGAATCCCGAGTTATCTGAAATGTCTACAGCAAACCCCACATGTCA
>hsa-mir-4321 CM000681.2:2250639-2250719 Homo sapiens chromosome 19, GRCh38 reference primary assembly
CTGGTCTCCGCAGAGCCTCTGCCCCTCCCGAGACACCCGCTACCTGGTGTTAGCGGTGGACCGCCCTGCGGGGGCCTGGCG
>hsa-mir-4322 CM000681.2:10230413-10230486 Homo sapiens chromosome 19, GRCh38 reference primary assembly
ACCGCGAGTTCCGCGCCTGGCCGTGTCGCCCCACGAGGGGGACTGTGGGCTCAGCGCGTGGGGCCCGGAGCATC
>hsa-mir-4323 CM000681.2:42133445-42133514 Homo sapiens chromosome 19, GRCh38 reference primary assembly
GTGCCCGAGGTCTGAGGCTGTGGGGCTGCCTGGCGTCTCCAGACACCCCACATGCCCGCCTGGGCCCCGC
>hsa-mir-4324 CM000681.2:49308797-49308869 Homo sapiens chromosome 19, GRCh38 reference primary assembly
TGCAGCACCTTTAAGGTTAGGGTCTCAGGGTTTTAAAGTTCCCTGGAGCTGAGACCCTTAACAAAGGGGCCGG
>hsa-mir-4325 CM000682.2:57321502-57321592 Homo sapiens chromosome 20, GRCh38 reference primary assembly
ATCTCAAAGGATCTGCCTTCTCTCCATCCTTGAGGTCTGCCTCCTGGATCTAGAAGCATCTCTCACTGAGACAAGTGCAACATCTTCCCCA
>hsa-mir-4326 CM000682.2:63286808-63286867 Homo sapiens chromosome 20, GRCh38 reference primary assembly
GCTGCTCTGCTGTTCCTCTGTCTCCCAGACTCTGGGTGGATGGAGCAGGTCGGGGGCCAG
>hsa-mir-4327 CM000683.2:30375294-30375379 Homo sapiens chromosome 21, GRCh38 reference primary assembly
CTACTGAGTAAAGGCTTGATGAGAACTCCCTGGACTAACCTGTTCATGGTCTCTTCCCAGTCCCCCATGCAAGCCTACCCAGGCCT
>hsa-mir-4328 CM000685.2:78901194-78901250 Homo sapiens chromosome X, GRCh38 reference primary assembly
CGGAACAGTTAATCCTGGGAAAACTGGTTCTCAATGGTTCTCAGGACTCAACTGTTT
>hsa-mir-4329 CM000685.2:112780718-112780789 Homo sapiens chromosome X, GRCh38 reference primary assembly
GCTCCAGAATGTGGAACTAGGGTCTCAGGAGGAAAAAAAAACTCCAAAACCCTGGTACACCTTCCTCTCTAG
>hsa-mir-432 CM000676.2:100884496-100884565 Homo sapiens chromosome 14, GRCh38 reference primary assembly
TCTTGGAGTAGGTCATTGGGTGGATCCTCTATTTCCTTACGTGGGCCACTGGATGGCTCCTCCATGTCTT
>hsa-mir-4330 CM000685.2:151168222-151168327 Homo sapiens chromosome X, GRCh38 reference primary assembly
AATTGTCAGCAGGCAATTATCTGAGGATGCAGGAGAGGAAGGGGGCTTCTTTTTGACGCCTACTTCATCAGCTGCTCCTCAGATCAGAGCCTTGCAGGTCAGGCCA
>hsa-mir-433 CM000676.2:100881897-100881971 Homo sapiens chromosome 14, GRCh38 reference primary assembly
TACGGTGAGCCTGTCATTATTCAGAGAGGCTAGATCCTCTGTGTTGAGAAGGATCATGATGGGCTCCTCGGTGTT
>hsa-mir-4417 CM000663.2:5564071-5564144 Homo sapiens chromosome 1, GRCh38 reference primary assembly
GAAAACAACCAGGTGGGCTTCCCGGAGGGCGGAACACCCAGCCCCAGCATCCAGGGCTCACCTACCACGTTTGT
>hsa-mir-4418 CM000663.2:22266239-22266301 Homo sapiens chromosome 1, GRCh38 reference primary assembly
TGGTTTTTGCTCTGAGTGACCGTGGTGGTTGTGGGAGTCACTGCAGGACTCAGCAGGAATTCT
>hsa-mir-4419a CM000663.2:23057858-23057935 Homo sapiens chromosome 1, GRCh38 reference primary assembly
CAGTGGCGTGACCTCCACTCACTGCAGTCTCCTCCCTCAGCCTCCCGAGTAGCTAAGACTACAGGCACACACCACCAT
>hsa-mir-4419b CM000674.2:128244506-128244574 Homo sapiens chromosome 12, GRCh38 reference primary assembly
CTCAGGCTCAGTGGTGCATGCTTATAGTCCCAGCCACTCTGGAGGCTGAAGGAAGATGGCTTGAGCCTC
>hsa-mir-4420 CM000663.2:30739156-30739233 Homo sapiens chromosome 1, GRCh38 reference primary assembly
GTCTCAGCTACAGACATCAGTGACTCTCGTCCCCTGTGCACAGAGAGACATGAACACACAGATGTTCATACCAAGAGC
>hsa-mir-4421 CM000663.2:51059837-51059906 Homo sapiens chromosome 1, GRCh38 reference primary assembly
CTGGGTCTCCTTTCTGCTGAGAGTTGAACACTTGTTGGGACAACCTGTCTGTGGAAAGGAGCTACCTACT
>hsa-mir-4422 CM000663.2:55225641-55225724 Homo sapiens chromosome 1, GRCh38 reference primary assembly
AGTTCTTCTGCAGACAAAAGCATCAGGAAGTACCCACCATGTACCAGTGGGCCCTTCTTGATGCTCTTGATTGCAGAGGAGCCC
>hsa-mir-4423 CM000663.2:85133806-85133863 Homo sapiens chromosome 1, GRCh38 reference primary assembly
AGTTGCCTTTTTGTTCCCATGCTGTTTAAGCCTAGCATAGGCACCAAAAAGCAACAAC
>hsa-mir-4424 CM000663.2:178677749-178677835 Homo sapiens chromosome 1, GRCh38 reference primary assembly
CTTACATCACACACAGAGTTAACTCAAAATGGACTAATTTTTCCACTAGTTAGTCCATTTCAAGTTAACTCTGTGTGTGATGTAGTC
>hsa-mir-4425 CM000663.2:25023503-25023587 Homo sapiens chromosome 1, GRCh38 reference primary assembly
GTGCTTTACATGAATGGTCCCATTGAATCCCAACAGCTTTGCGAAGTGTTGTTGGGATTCAGCAGGACCATTCGTGTAAAGTAAT
>hsa-mir-4426 CM000663.2:192716328-192716391 Homo sapiens chromosome 1, GRCh38 reference primary assembly
AGTTGGAAGATGGACGTACTTTGTCTGACTACAATATTCAAAAGGAGTCTACTCTTCATCTTGT
>hsa-mir-4427 CM000663.2:233624152-233624220 Homo sapiens chromosome 1, GRCh38 reference primary assembly
GAAGCCTCTTGGGGCTTATTTAGACAATGGTTTCATCATTTCGTCTGAATAGAGTCTGAAGAGTCTTTG
>hsa-mir-4428 CM000663.2:237471119-237471192 Homo sapiens chromosome 1, GRCh38 reference primary assembly
TTGGCAGGTGCCATGTTGCCTGCTCCTTACTGTACACGTGGCTGGCAAGGAGACGGGAACATGGAGCCGCCATT
>hsa-mir-4429 CM000664.2:11540605-11540678 Homo sapiens chromosome 2, GRCh38 reference primary assembly
TGGGCCAGGCAGTCTGAGTTGGAGAGACAAACAAATTAGACACCAGTCGCCTCTCAGCCCAGCTTTTCTCCCTT
>hsa-mir-4430 CM000664.2:33418516-33418565 Homo sapiens chromosome 2, GRCh38 reference primary assembly
GTGAGGCTGGAGTGAGCGGAGATCGTACCACTGCACTCCAACCTGGTGAC
>hsa-mir-4431 CM000664.2:52702522-52702616 Homo sapiens chromosome 2, GRCh38 reference primary assembly
GGGTTAATGACTCTGACAACTAGAAAGTTCAATATTGGGCATTGGGTGAGAAATGCCCAGTCATAAACCTTCTAGTTTTCAGAGTCGCAAACCAA
>hsa-mir-4432 CM000664.2:60387362-60387446 Homo sapiens chromosome 2, GRCh38 reference primary assembly
AGGCATCTTGCAGAGTCTTTCCAAGGTGACATTCTAGGGGATGACACTCTAGAGGTGTCGCATTGGAACGGCTCTGCAAGATGCC
>hsa-mir-4433a CM000664.2:64340770-64340830 Homo sapiens chromosome 2, GRCh38 reference primary assembly
CGTCCCACCCCCCACTCCTGTTTCTGGTGAAATATTCAAACAGGAGTGGGGGTGGGACATA
>hsa-mir-4433b CM000664.2:64340769-64340830 Homo sapiens chromosome 2, GRCh38 reference primary assembly
ACGTCCCACCCCCCACTCCTGTTTCTGGTGAAATATTCAAACAGGAGTGGGGGTGGGACATA
>hsa-mir-4434 CM000664.2:64525513-64525566 Homo sapiens chromosome 2, GRCh38 reference primary assembly
TCACTTTAGGAGAAGTAAAGTAGAACTTTGGTTTTCAACTTTTCCTACAGTGTA
>hsa-mir-4435-1 CM000664.2:87629755-87629835 Homo sapiens chromosome 2, GRCh38 reference primary assembly
AGGCAGCAAATGGCCAGAGCTCACACAGAGGGATGAGTGCACTTCACCTGCAGTGTGACTCAGCAGGCCAACAGATGCTAT
>hsa-mir-4435-2 CM000664.2:87629760-87629834 Homo sapiens chromosome 2, GRCh38 reference primary assembly
GCAAATGGCCAGAGCTCACACAGAGGGATGAGTGCACTTCACCTGCAGTGTGACTCAGCAGGCCAACAGATGCTA
>hsa-mir-4436a CM000664.2:88812370-88812455 Homo sapiens chromosome 2, GRCh38 reference primary assembly
GCCTCACTTTTCCACTTATGCCTGCCCTGCCCCTCGAATCTGCTCCACGATTTGGGCAGGACAGGCAGAAGTGGATAAGTGAGGAC
>hsa-mir-4436b-1 CM000664.2:110086443-110086512 Homo sapiens chromosome 2, GRCh38 reference primary assembly
TTGTCCACTTCTTCCTGCCCTGCCCCTCGAATCTGCTCCACCATTTGGGCAGGGCAGGCAGAAGTGGACA
>hsa-mir-4436b-2 CM000664.2:110086443-110086512 Homo sapiens chromosome 2, GRCh38 reference primary assembly
TTGTCCACTTCTTCCTGCCCTGCCCCTCGAATCTGCTCCACCATTTGGGCAGGGCAGGCAGAAGTGGACA
>hsa-mir-4437 CM000664.2:181305593-181305653 Homo sapiens chromosome 2, GRCh38 reference primary assembly
AACCTTTGTACCCTGAGCCCACAAGGGTCATCCCCTCCTTGTGGACCCAATGCACAAAGTA
>hsa-mir-4438 CM000664.2:213758067-213758160 Homo sapiens chromosome 2, GRCh38 reference primary assembly
TAAGTGTAAACTTAAGGACTGTCTTTTCTAAGCCTGTGCCTTGCCTTTCCTTTGGCACAGGCTTAGAAAAGACAGTCTTTAAGTTTACACTTCA
>hsa-mir-4439 CM000664.2:225010461-225010541 Homo sapiens chromosome 2, GRCh38 reference primary assembly
TGGCCTGGTAAACTGATACCTTAGAGGCATTTGCTTTGTGTGTATCTTAGATAAAATGCCTCCAAGGTATCAGTCACTGGT
>hsa-mir-4440 CM000664.2:239068817-239068915 Homo sapiens chromosome 2, GRCh38 reference primary assembly
ATCTTCACAGTGCAAGCCAGCAAGCCCCACGACACTTGCTTGGTGAGAGGGAGTCACGGTGCAAGCCAGCAAGCCCCACTGCACTTGCTTGGTGAGAGG
>hsa-mir-4441 CM000664.2:239085827-239085927 Homo sapiens chromosome 2, GRCh38 reference primary assembly
GTACAATCTCCTCCCTGTACACGAAGGAGACTCTGCTCTAACATGCGGATCTGACTATCTCTCACGTACAGTCTCCTCCCTGTACACGAAGGAGACTCTGC
>hsa-mir-4442 CM000665.2:25664873-25664940 Homo sapiens chromosome 3, GRCh38 reference primary assembly
CACCTCCCTCTTGTCCGGCATAACACCGCACACACACATTTGCACACCGGGGAGAGAGGGAGGGCGCG
>hsa-mir-4443 CM000665.2:48196564-48196617 Homo sapiens chromosome 3, GRCh38 reference primary assembly
GGTGGGGGTTGGAGGCGTGGGTTTTAGAACCTATCCCTTTCTAGCCCTGAGCAA
>hsa-mir-4444-1 CM000664.2:177212726-177212800 Homo sapiens chromosome 2, GRCh38 reference primary assembly
GTGACGACTGGCCCCGCCTCTTCCTCTCGGTCCCATATTGAACTCGAGTTGGAAGAGGCGAGTCCGGTCTCAAAA
>hsa-mir-4444-2 CM000664.2:177212726-177212800 Homo sapiens chromosome 2, GRCh38 reference primary assembly
GTGACGACTGGCCCCGCCTCTTCCTCTCGGTCCCATATTGAACTCGAGTTGGAAGAGGCGAGTCCGGTCTCAAAA
>hsa-mir-4445 CM000665.2:109602835-109602892 Homo sapiens chromosome 3, GRCh38 reference primary assembly
AGATTGTTTCTTTTGCCGTGCAAGTTTAAGTTTTTGCACGGCAAAAGAAACAATCCAG
>hsa-mir-4446 CM000665.2:113594883-113594940 Homo sapiens chromosome 3, GRCh38 reference primary assembly
ATTTCCCTGCCATTCCCTTGGCTTCAATTTACTCCCAGGGCTGGCAGTGACATGGGTC
>hsa-mir-4447 CM000665.2:116850277-116850368 Homo sapiens chromosome 3, GRCh38 reference primary assembly
ATCCTACAATGCAAACAACAGCCCCCACCACAAACAATTATCTGACCCCAAGTATCAGTAGTGCAAATGATGAGAAACCATGCTCTAGAACA
>hsa-mir-4448 CM000665.2:183886800-183886886 Homo sapiens chromosome 3, GRCh38 reference primary assembly
AGGAGTGACCAAAAGACAAGAGTGCGAGCCTTCTATTATGCCCAGACAGGGCCACCAGAGGGCTCCTTGGTCTAGGGGTAATGCCAG
>hsa-mir-4449 CM000666.2:52712682-52712748 Homo sapiens chromosome 4, GRCh38 reference primary assembly
AGCAGCCCTCGGCGGCCCGGGGGGCGGGCGGCGGTGCCCGTCCCGGGGCTGCGCGAGGCACAGGCGC
>hsa-mir-4450 CM000666.2:76573568-76573633 Homo sapiens chromosome 4, GRCh38 reference primary assembly
TGTCTGGGGATTTGGAGAAGTGGTGAGCGCAGGTCTTTGGCACCATCTCCCCTGGTCCCTTGGCTC
>hsa-mir-4451 CM000666.2:85722468-85722534 Homo sapiens chromosome 4, GRCh38 reference primary assembly
TCTGTACCTCAGCTTTGCTCCCAACCAACCACTTCCACATGTTTTGCTGGTAGAGCTGAGGACAGCT
>hsa-mir-4452 CM000666.2:86542482-86542553 Homo sapiens chromosome 4, GRCh38 reference primary assembly
GGGATCACTTAAGGCCAAGAATTCAAGGCTGTGCACACTACAGCCTTGCACTCTTGGCCTCAAGTGATCCAT
>hsa-mir-4453 CM000666.2:152536428-152536517 Homo sapiens chromosome 4, GRCh38 reference primary assembly
TGGAGAGCTTGGTCTGTAGCGGTTTCCTTCGGGGCAGGTGGGGACTGCTCCTTTGGGAGGAAGGAGGAGGCCCAGGCCGCGTCTTCAGGC
>hsa-mir-4454 CM000666.2:163093574-163093629 Homo sapiens chromosome 4, GRCh38 reference primary assembly
TGGTGGTCTCTTCACACGGACACGCATGAAATTTGGTGCCGTGACTCGGATCCGGG
>hsa-mir-4455 CM000666.2:184938383-184938441 Homo sapiens chromosome 4, GRCh38 reference primary assembly
TGAAGAATTTGGCTGTCCTTCCTTCTCTTATTCTCAGGAAAAACACACACACCCTTCTC
>hsa-mir-4456 KI270793.1:92689-92732 Homo sapiens chromosome 5 genomic contig, GRCh38 reference assembly alternate locus group ALT_REF_LOCI_1
ATGAACCTGGTGGCTTCCTTTTCTGGGAGGAAGTTAGGGTTCAC
>hsa-mir-4457 CM000667.2:1309310-1309378 Homo sapiens chromosome 5, GRCh38 reference primary assembly
TGAATACGCCAGTCAATACCTTGTGAATTGAGCTTTTCTAACTCACACGGTATTGACTGGAGTACTCCA
>hsa-mir-4458 CM000667.2:8460925-8461000 Homo sapiens chromosome 5, GRCh38 reference primary assembly
GAGCGCACAGAGGTAGGTGTGGAAGAAAGTGAAACACTATTTTAGGTTTTAGTTACACTCTGCTGTGGTGTGCTGC
>hsa-mir-4459 CM000667.2:54075518-54075584 Homo sapiens chromosome 5, GRCh38 reference primary assembly
CCCCAGGCTGGAGTCAGTGCCACGATCTTGGCTCACTGCAACCTCCACCTCCTCCGCCTCCTGGGTT
>hsa-mir-4460 CM000667.2:129397062-129397148 Homo sapiens chromosome 5, GRCh38 reference primary assembly
GTTTCTGCCCACAGTGGTTGTGAATTTACCTCCTTTATCACTGCAAAGAGGAGAAGGTAAATTCACAACCACTATGGGCAAAAAACA
>hsa-mir-4461 CM000667.2:134928039-134928113 Homo sapiens chromosome 5, GRCh38 reference primary assembly
GAGTAGGCTTAGGTTATGTACGTAGTCTAGGCCATACGTGTTGGAGATTGAGACTAGTAGGGCTAGGCCTACTGC
>hsa-mir-4462 CM000668.2:37555365-37555423 Homo sapiens chromosome 6, GRCh38 reference primary assembly
TTTCCCAAGCCACCCTCCGTGTCAGGAAAGCCACTCCTGACTTAGGGCAGCTGGGAAGC
>hsa-mir-4463 CM000668.2:75428407-75428474 Homo sapiens chromosome 6, GRCh38 reference primary assembly
AATAGATTATTGGTCACCACCTCCAGTTTCTGAATTTGTGAGACTGGGGTGGGGCCTGAGAATTTGCA
>hsa-mir-4464 CM000668.2:90312742-90312834 Homo sapiens chromosome 6, GRCh38 reference primary assembly
GGAACCTTAGTAAGGTTTGGATAGATGCAATAAAGTATGTCCACAGCTGAAAGGACATACTTTATTGCATGTATCCAAACCTTACTAATTCAG
>hsa-mir-4465 CM000668.2:140683814-140683884 Homo sapiens chromosome 6, GRCh38 reference primary assembly
CATGTGTCCCCTGGCACGCTATTTGAGGTTTACTATGGAACCTCAAGTAGTCTGACCAGGGGACACATGAG
>hsa-mir-4466 CM000668.2:156779678-156779732 Homo sapiens chromosome 6, GRCh38 reference primary assembly
TCGCCGGGCCGGGCCGGGCCGGGTGGCTTCTACCCCGCCGGCCCGCACCCGCGTC
>hsa-mir-4467 CM000669.2:102471469-102471532 Homo sapiens chromosome 7, GRCh38 reference primary assembly
TGGTGGCGGCGGTAGTTATGGGCTTCTCTTTCTCACCAGCAGCCCCTGGGCCGCCGCCTCCCTC
>hsa-mir-4468 CM000669.2:138123758-138123822 Homo sapiens chromosome 7, GRCh38 reference primary assembly
AGTCTTCTCCTGGGGCTTTGGTGGCTATGGTTGACTGGGCCACTCAGAGCAGAAGGATGAGATGG
>hsa-mir-4469 CM000670.2:42896197-42896276 Homo sapiens chromosome 8, GRCh38 reference primary assembly
TCACGCTCCGAGCGACCCTAGAGGGAGCGGCGGTGTCCTCGCCGCCGCCAAACCCACCTAGAGCCGCTCTCCGCGTCGGC
>hsa-mir-4470 CM000670.2:61714788-61714860 Homo sapiens chromosome 8, GRCh38 reference primary assembly
CGAGCCTCTTTCGGCTTTCCAGTTTGTCTCGGTCCTTTGGAACGTGGCAAACGTGGAAGCCGAGAGGGCTCTC
>hsa-mir-4471 CM000670.2:100382763-100382846 Homo sapiens chromosome 8, GRCh38 reference primary assembly
CCAAATTTAAAACTTAAACCTCTACTAAGTTTCCATGAAAAGAACCCATGGGAACTTAGTAGAGGTTTAAGTTTTAAATTTGAA
>hsa-mir-4472-1 CM000670.2:142176339-142176419 Homo sapiens chromosome 8, GRCh38 reference primary assembly
TGGCAGACCCTTGCTCTCTCACTCTCCCTAATGGGGCTGAAGACAGCTCAGGGGCAGGGTGGGGGGTGTTGTTTTTGTTTT
>hsa-mir-4472-2 CM000674.2:116428252-116428319 Homo sapiens chromosome 12, GRCh38 reference primary assembly
ACTCCGGCCTGGGCGACGGAGCAAGACTCTGTCTCAAAAACAAAAACAACACCCCCCACCCCCACCAA
>hsa-mir-4473 CM000671.2:20411148-20411239 Homo sapiens chromosome 9, GRCh38 reference primary assembly
AGGTAACAGGGGATACTTGTAACGGAGAGCACTAGCAGTCCATAGCAGTCCATAGCTTAGTGTTCTCCATTACAAGTGTCCCCTGTTCCTTT
>hsa-mir-4474 CM000671.2:20502277-20502331 Homo sapiens chromosome 9, GRCh38 reference primary assembly
TTAGCCTCATGACCAGCCACAAAGAGCCATATTTGTGTCTGATCATGAGACTAAC
>hsa-mir-4475 CM000671.2:36823539-36823600 Homo sapiens chromosome 9, GRCh38 reference primary assembly
TTCATAATGAATGCTTGGTCCCTTGACTATGAGTCATTTAGAACCACACACTCATTGAGATT
>hsa-mir-4476 CM000671.2:36893462-36893532 Homo sapiens chromosome 9, GRCh38 reference primary assembly
CAAAGCCTGTCCCTAAATCCTTCCTGGCACCAACTCTGGAAGGCTGGGAGGGACTTAGGGACAGGCTTTTT
>hsa-mir-4477a CM000671.2:63819574-63819655 Homo sapiens chromosome 9, GRCh38 reference primary assembly
ACCTCCTCCCGTGAATCACAAATGTCCTTAATAGCAATCCTTAAATGCCATTAAGGACATTTGTGATTGATGGGAGGAGGAT
>hsa-mir-4477b CM000671.2:41233755-41233836 Homo sapiens chromosome 9, GRCh38 reference primary assembly
TCCTCCTCCCATCAATCACAAATGTCCTTAATGGCATTTAAGGATTGCTATTAAGGACATTTGTGATTCACGGGAGGAGGTT
>hsa-mir-4478 CM000671.2:122120082-122120168 Homo sapiens chromosome 9, GRCh38 reference primary assembly
GGCCAGGGCTGCAGGGGATGAGGCTCGCCCCTAGTACTGCATGACCCTGTCTACAGGTTTGGAGGCTCCTCAGCTCAGCCTCGGCCC
>hsa-mir-4479 CM000671.2:136886733-136886804 Homo sapiens chromosome 9, GRCh38 reference primary assembly
GAAACCAAGTCCGAGCGTGGCTGGCGCGGGAAAGTTCGGGAACGCGCGCGGCCGTGCTCGGAGCAGCGCCAG
>hsa-mir-4480 CM000672.2:12578753-12578824 Homo sapiens chromosome 10, GRCh38 reference primary assembly
GCAGAGGTGAGTTGACCTCCACAGGGCCACCCAGGGAGTAAGTAGCCAAGTGGAAGTTACTTTACCTCTGTG
>hsa-mir-4481 CM000672.2:12653138-12653198 Homo sapiens chromosome 10, GRCh38 reference primary assembly
GAGCGTGCTCATGTGCTAGCTTAGGTCTCCCTTCCTCTTAAAAAACCACCAGCCCACTCCT
>hsa-mir-4482 CM000672.2:104268341-104268399 Homo sapiens chromosome 10, GRCh38 reference primary assembly
GAGCCCCACTGAGAAATAGAAATGCCATCTTCCACACATTTCCATAGCCCACTGGGTTG
>hsa-mir-4483 CM000672.2:113777993-113778055 Homo sapiens chromosome 10, GRCh38 reference primary assembly
AGAAAAACAACAACAGACCACCCCTAATATTATATGGGTATGCACTAAGTATGTTGTTTTTTC
>hsa-mir-4484 CM000672.2:125819740-125819823 Homo sapiens chromosome 10, GRCh38 reference primary assembly
GGGTTTCCTCTGCCTTTTTTTCCAATGAAAATAACGAAACCTGTTATTTCCCATTGAGGGGGAAAAAGGCGGGAGAAGCCCCAG
>hsa-mir-4485 CM000673.2:10508277-10508321 Homo sapiens chromosome 11, GRCh38 reference primary assembly
TTAGGGTACCGCGGCCGTTAAACGCATGTCACTGGGCAGGCGGTG
>hsa-mir-4486 CM000673.2:19575310-19575373 Homo sapiens chromosome 11, GRCh38 reference primary assembly
GCATGCTGGGCGAGGCTGGCATCTAGCACAGGCGGTAGATGCTTGCTCTTGCCATTGCAATGAG
>hsa-mir-4487 CM000673.2:47400970-47401043 Homo sapiens chromosome 11, GRCh38 reference primary assembly
ACTGTCCTTCAGCCAGAGCTGGCTGAAGGGCAGAAGGGAACTGTCCTTCAGCCAGAGCTGGCTGAAGGGCAGAA
>hsa-mir-4488 CM000673.2:61508596-61508658 Homo sapiens chromosome 11, GRCh38 reference primary assembly
GGTAGGGGGCGGGCTCCGGCGCTGGGACCCCACTAGGGTGGCGCCTTGGCCCCGCCCCGCCCC
>hsa-mir-4489 CM000673.2:65649192-65649254 Homo sapiens chromosome 11, GRCh38 reference primary assembly
GGGGGTGGGGCTAGTGATGCAGGACGCTGGGGACTGGAGAAGTCCTGCCTGACCCTGTCCCAC
>hsa-mir-448 CM000685.2:114823454-114823565 Homo sapiens chromosome X, GRCh38 reference primary assembly
GCCGGGAGGTTGAACATCCTGCATAGTGCTGCCAGGAAATCCCTATTTCATATAAGAGGGGGCTGGCTGGTTGCATATGTAGGATGTCCCATCTCCCAGCCCACTTCGTCAT
>hsa-mir-4490 CM000673.2:90555774-90555858 Homo sapiens chromosome 11, GRCh38 reference primary assembly
TTAGTTTCTAATATGCCCAAATCTCTTACCAGAGACCATTAAGTTCTGGTCTTTGGCCAGAGATTTGAGCATTGCAGAAACTATA
>hsa-mir-4491 CM000673.2:111347757-111347825 Homo sapiens chromosome 11, GRCh38 reference primary assembly
ACATTTGGTCACACCAGTCCACATTAACGTGGACCAGACAATATTAATGTGGACTGGTGTGACCAAAAG
>hsa-mir-4492 CM000673.2:118910708-118910788 Homo sapiens chromosome 11, GRCh38 reference primary assembly
CTGCAGCGTGCTTCTCCAGGCCCCGCGCGCGGACAGACACACGGACAAGTCCCGCCAGGGGCTGGGCGCGCGCCAGCCGGC
>hsa-mir-4493 CM000673.2:123381440-123381513 Homo sapiens chromosome 11, GRCh38 reference primary assembly
GACAGAGATGGAAAGGCCTTCTGGAGGTAAAGGCATGGCTGTGATAATCACCGGAAGGCCTTCCCATCTCTGGT
>hsa-mir-4494 CM000674.2:47364186-47364270 Homo sapiens chromosome 12, GRCh38 reference primary assembly
GGTTTCAGTTACCTCTGGTCAGCCACAGTCTGGAATTTTCCATTTTGTATTTTCAGACTGCAGATGACCAGGGTAACTAAAACTT
>hsa-mir-4495 CM000674.2:97939056-97939122 Homo sapiens chromosome 12, GRCh38 reference primary assembly
CAGAAATGTAAATAAGCTTTTTGCTCAAAATAACTCCACTGAGCAAAAAGCCTGTTTACATTTCTTA
>hsa-mir-4496 CM000674.2:108635810-108635871 Homo sapiens chromosome 12, GRCh38 reference primary assembly
ACATCAGCTCATATAATCCTCGAAGCTGCCTTTAGAAATGAGGAAACTGAAGCTGAGAGGGA
>hsa-mir-4497 CM000674.2:109833348-109833437 Homo sapiens chromosome 12, GRCh38 reference primary assembly
ACCTCCGGGACGGCTGGGCGCCGGCGGCCGGGAGATCCGCGCTTCCTGAATCCCGGCCGGCCCGCCCGGCGCCCGTCCGCCCGCGGGTCC
>hsa-mir-4498 CM000674.2:120155434-120155500 Homo sapiens chromosome 12, GRCh38 reference primary assembly
TGGGAGATCCAAGGCAGGGGCTGCTTAGACAAAGATCTGCAGCACTTGCCCTGCCAGCCCAGCCCTT
>hsa-mir-4499 CM000675.2:20433778-20433847 Homo sapiens chromosome 13, GRCh38 reference primary assembly
AAACAGACTGAGACAAGGAGTTAGAAAGCATTTCTATGTACAACTCACCAGTTCCCTCCTCTCAGTCTTC
>hsa-mir-449a CM000667.2:55170532-55170623 Homo sapiens chromosome 5, GRCh38 reference primary assembly
TGTATATGCAATAAGACAGCAGTTGCATGTTAGCCGATGCCATTCACATATTCAACCAGCTAACAATACACTGCCAGCTCATCACACACAGG
>hsa-mir-449b CM000667.2:55170667-55170728 Homo sapiens chromosome 5, GRCh38 reference primary assembly
AGTGGCAGGGTAGTTGTGGCTGCTGACTTGACCCAAGCAGCCAGCTAACAATACACTGCCTA
>hsa-mir-449c CM000667.2:55172275-55172338 Homo sapiens chromosome 5, GRCh38 reference primary assembly
ACAGAGAGGAGTGCAACTAGCAACTGTTAAAATCATTAACAGCCGCTAGCAATACACTGCCTAC
>hsa-mir-4500 CM000675.2:87618665-87618741 Homo sapiens chromosome 13, GRCh38 reference primary assembly
AAGTTCAAGAAACTACTACCTCAGCCATTATGCGTTTGATCTACACTTTAGCTTCTGGGCAGTACTTTCTCTCCTGG
>hsa-mir-4501 CM000675.2:96427229-96427293 Homo sapiens chromosome 13, GRCh38 reference primary assembly
TATGTGACCTCGGATGAATCACTGAAATATGTCTGAGCTTCTGTTTCATCAGATGTCACATTTTA
>hsa-mir-4502 CM000675.2:114273828-114273909 Homo sapiens chromosome 13, GRCh38 reference primary assembly
AGCCTTTAGCAAGTTGTAATCTTTTTGCTGATGGAGGGTCTTGCCTCCATGGGGATGGCTGATGATGATGGTGCTGAAGGCT
>hsa-mir-4503 CM000676.2:36952309-36952392 Homo sapiens chromosome 14, GRCh38 reference primary assembly
GCAATGTAGATATTTAAGCAGGAAATAGAAACAAATAGAAATTTATATGTAAATTCTATTTCCTGCTTAAATATCTACATTGTC
>hsa-mir-4504 CM000676.2:50299855-50299947 Homo sapiens chromosome 14, GRCh38 reference primary assembly
TTAAGATAATATCCTCCATGTTCATCTCTATTGTCACAAATGGTCCATGCCACAAATGACAACAGAGATGAACCTGGAGGACATTATCTTAGG
>hsa-mir-4505 CM000676.2:73758747-73758820 Homo sapiens chromosome 14, GRCh38 reference primary assembly
GGAGGCTGGGCTGGGACGGACACCCGGCCTCCACTTTCTGTGGCAGGTACCTCCTCCATGTCGGCCCGCCTTGG
>hsa-mir-4506 CM000676.2:93948226-93948303 Homo sapiens chromosome 14, GRCh38 reference primary assembly
AGACCACTTGCCTCAGACCACCCATTTCATAAAGATGGAGCCAAACTTGAACCCAGATGGTCTGATGGCAGAGGCCAT
>hsa-mir-4507 KI270846.1:325893-325945 Homo sapiens chromosome 14 genomic contig, GRCh38 reference assembly alternate locus group ALT_REF_LOCI_1
ACCCAGCCCAGCCCAACCCAGCTCGGCTTAACCCAGCTCGGCTCAGCCCAGAT
>hsa-mir-4508 CM000677.2:23562062-23562132 Homo sapiens chromosome 15, GRCh38 reference primary assembly
CGGCCCTTGCAGCTGCCGGCGCAGGCGCTGCACCCAGCGCTGCTCCGCGCGCCCAGCCCCGCTGGGTCCTG
>hsa-mir-4509-1 CM000677.2:28426491-28426585 Homo sapiens chromosome 15, GRCh38 reference primary assembly
CTTTAATACTATCTCAAACTAAAGGATATAGAAGGTTTTCCCTTTCTCTTGCCCTGAAACCTTCTGTATCCTTTATTTTGAGATAGTATTAGAAT
>hsa-mir-4509-2 GL383554.1:190332-190426 Homo sapiens chromosome 15 genomic contig, GRCh38 reference assembly alternate locus group ALT_REF_LOCI_1
TTCTAATACTATCTCAAAATAAAGGATACAGAAGGTTTCAGGGCAAGAGAAAGGGAAAACCTTCTATATCCTTTAGTTTGAGATAGTATTAAAGC
>hsa-mir-4509-3 GL383554.1:190332-190426 Homo sapiens chromosome 15 genomic contig, GRCh38 reference assembly alternate locus group ALT_REF_LOCI_1
TTCTAATACTATCTCAAAATAAAGGATACAGAAGGTTTCAGGGCAAGAGAAAGGGAAAACCTTCTATATCCTTTAGTTTGAGATAGTATTAAAGC
>hsa-mir-450a-1 CM000685.2:134540358-134540415 Homo sapiens chromosome X, GRCh38 reference primary assembly
ATACATGCAAAATGTTCCCAATATATTTATAGTGCATATTAGGAACACATCGCAAAAA
>hsa-mir-450a-2 CM000685.2:134540529-134540586 Homo sapiens chromosome X, GRCh38 reference primary assembly
ATGAATGCAAAATGTCCCCAATACATTTATATTACATATTAGGAACACATCGCAAAAA
>hsa-mir-450b CM000685.2:134540194-134540253 Homo sapiens chromosome X, GRCh38 reference primary assembly
TATGGATGCAAAATGATCCCAATACACTTATATTACATATTCAGGAACATATTGCAAAAA
>hsa-mir-4510 CM000677.2:35926856-35926924 Homo sapiens chromosome 15, GRCh38 reference primary assembly
GTGTATGTGAGGGAGTAGGATGTATGGTTGTTAGATAGACAACTACAATCTTTTCTCACAACAGACAGA
>hsa-mir-4511 CM000677.2:65719246-65719333 Homo sapiens chromosome 15, GRCh38 reference primary assembly
TAAAAAAAGGGAAAGAAGAACTATTGCATTTACCCTGTGCAAACTGAGTGCAGGGCAAATGCAACAGTTCTTCTTTCCCTTTTTTTTT
>hsa-mir-4512 CM000677.2:66496958-66497035 Homo sapiens chromosome 15, GRCh38 reference primary assembly
TCCAGCCTGGGCGATACAGTGAGGCCCTGTCTCAATTTTTTGTAGAGACGAGGTCTCACTATATTGCCCGGGCTGAGG
>hsa-mir-4513 CM000677.2:74788672-74788758 Homo sapiens chromosome 15, GRCh38 reference primary assembly
GTTCTGAAGTGGGGAGACCAGAAATCTGGGGGCCGAAGTTTTAGACAGCTTATGGGCCTCCAGCCGTCAGTCTCCCCACCTAGAATG
>hsa-mir-4514 CM000677.2:80997417-80997474 Homo sapiens chromosome 15, GRCh38 reference primary assembly
TCTAAAACAGGCAAGAGACGAGGTAAAAGATGTTTCCCCAATCCTGCCTGTCTCAACC
>hsa-mir-4515 CM000677.2:83067335-83067416 Homo sapiens chromosome 15, GRCh38 reference primary assembly
GCGGGAGGTGTAACAGGACTGGACTCCCGGCAGCCCCAGGGCAGGGGCGTGGGGAGCTGGTCCTAGCTCAGCGCTCCCGGAG
>hsa-mir-4516 CM000678.2:2133119-2133205 Homo sapiens chromosome 16, GRCh38 reference primary assembly
AGGGAGAAGGGTCGGGGCAGGGAGGGCAGGGCAGGCTCTGGGGTGGGGGGTCTGTGAGTCAGCCACGGCTCTGCCCACGTCTCCCCA
>hsa-mir-4517 CM000678.2:28958583-28958662 Homo sapiens chromosome 16, GRCh38 reference primary assembly
AGGTAAATATGATGAAACTCACAGCTGAGGAGCTTAGCAAGTAGCTAAGGCCAGAGCTTGTGTTTGGGTGGTGTGGCTGG
>hsa-mir-4518 CM000678.2:30503919-30504002 Homo sapiens chromosome 16, GRCh38 reference primary assembly
TGGGGGAAAAGTGCTGGGATTGATTAGTGATGTCTGCTGGGGAACCGGGGCTCAGGGATGATAACTGTGCTGAGAAGCCCCCTG
>hsa-mir-4519 CM000678.2:30875266-30875324 Homo sapiens chromosome 16, GRCh38 reference primary assembly
TACCCGCTTACTGCAGGCCGCAGACGGAGACAGTGCAGCCCTGCGCACTGCTGAGGTTG
>hsa-mir-451a CM000679.2:28861369-28861441 Homo sapiens chromosome 17, GRCh38 reference primary assembly
TCTGGGTATAGCAAGAGAACCATTACCATTACTAAACTCAGTAATGGTAACGGTTTCCTTGCCATTCCCAAGT
>hsa-mir-451b CM000679.2:28861371-28861439 Homo sapiens chromosome 17, GRCh38 reference primary assembly
TGGGTATAGCAAGAGAACCATTACCATTACTAAACTCAGTAATGGTAACGGTTTCCTTGCCATTCCCAA
>hsa-mir-4520-1 CM000679.2:6655447-6655502 Homo sapiens chromosome 17, GRCh38 reference primary assembly
TTCCTGCGTGTTTTCTGTCCAAATCCTTTTCTGATTTGGACAGAAAACACGCAGGT
>hsa-mir-4520-2 CM000679.2:6655449-6655503 Homo sapiens chromosome 17, GRCh38 reference primary assembly
CCTGCGTGTTTTCTGTCCAAATCCTTTTCTGATTTGGACAGAAAACACGCAGGTG
>hsa-mir-4521 CM000679.2:8186945-8187005 Homo sapiens chromosome 17, GRCh38 reference primary assembly
TCGGCTAAGGAAGTCCTGTGCTCAGTTTTGTAGCATCAAAACTAGGATTTCTCTTGTTACC
>hsa-mir-4522 CM000679.2:27293910-27293997 Homo sapiens chromosome 17, GRCh38 reference primary assembly
CCAGAAGACGCCACCGGCCTACAGGCAGAGTCAGCGGAACCAGCCTGGGCTGGATCTCCCCCTGCGAGGCCCCCAGGCAACGCCCGCG
>hsa-mir-4523 CM000679.2:29390662-29390731 Homo sapiens chromosome 17, GRCh38 reference primary assembly
GCGGGGGACCGAGAGGGCCTCGGCTGTGTGAGGACTAGAGGCGGCCGAGGCCCGGGCCGGTTCCCCCGAG
>hsa-mir-4524a CM000679.2:69099570-69099628 Homo sapiens chromosome 17, GRCh38 reference primary assembly
ATAGCAGCATAAGCCTGTCTCAAAATAATTCTGCAGTGAGACAGGTTCATGCTGCTATC
>hsa-mir-4524b CM000679.2:69099570-69099627 Homo sapiens chromosome 17, GRCh38 reference primary assembly
ATAGCAGCATAAGCCTGTCTCAAAATAATTCTGCAGTGAGACAGGTTCATGCTGCTAT
>hsa-mir-4525 CM000679.2:82668233-82668308 Homo sapiens chromosome 17, GRCh38 reference primary assembly
TTCAGGGTGGGGAAGTGCACGCTGATTGGTCCACAGGCAGCCCACCCCAACCAGCATGCACATCCCCCCTCTGACA
>hsa-mir-4526 CM000680.2:13611114-13611201 Homo sapiens chromosome 18, GRCh38 reference primary assembly
TGCGGTGACATCAGGGCCCAGTCCCTGCTGTCATGCCCCAGGTGACGTGCTGGGCTGACAGCAGGGCTGGCCGCTAACGTCACTGTCC
>hsa-mir-4527 CM000680.2:47380496-47380566 Homo sapiens chromosome 18, GRCh38 reference primary assembly
CCAGAAGTGGTCTGCAAAGAGATGACTGTGAATCCAAGATCCACATCAGCTCTGTGCTGCCTACATCTGAC
>hsa-mir-4528 CM000680.2:53237101-53237191 Homo sapiens chromosome 18, GRCh38 reference primary assembly
TATTCTACTGAGAGTACAGATCTTTATATATATGATCATTATATGTATGATGAGATCATTATATGTATGATCTGGACACCCAGTAGAATCT
>hsa-mir-4529 CM000680.2:55479226-55479291 Homo sapiens chromosome 18, GRCh38 reference primary assembly
AGGCCATCAGCAGTCCAATGAAGACATGAAGACCCAATGTCTTCATTGGACTGCTGATGGCCCGTC
>hsa-mir-452 CM000685.2:151959634-151959700 Homo sapiens chromosome X, GRCh38 reference primary assembly
CACTTACTTCTTTGCAGATGAGACTGAGACATAGTTACAAAGTCTCAGTTTCCTCTGCAAACAGTTG
>hsa-mir-4530 CM000681.2:39409623-39409679 Homo sapiens chromosome 19, GRCh38 reference primary assembly
GCGCCGCGCTCCCGTCCTGCTGGGCTCCTTGACCCAGCTTCGGGCGGGTGCGGTCGG
>hsa-mir-4531 CM000681.2:44653686-44653733 Homo sapiens chromosome 19, GRCh38 reference primary assembly
TCCTCAGAAGCCTTCTCCATGTCCCCACTGACCAAGGACTCCTAGGCT
>hsa-mir-4532 CM000682.2:57895394-57895445 Homo sapiens chromosome 20, GRCh38 reference primary assembly
ACAGACCCCGGGGAGCCCGGCGGTGAAGCTCCTGGTATCCTGGGTGTCTGAA
>hsa-mir-4533 CM000682.2:60478111-60478182 Homo sapiens chromosome 20, GRCh38 reference primary assembly
TGAGAATGTGGAAGGAGGTTGCCGGACGCTGCTGGCTGCCTTCCAGCGTCCACTTCCCTTTCTCTCTCTCCT
>hsa-mir-4534 CM000684.2:37988794-37988854 Homo sapiens chromosome 22, GRCh38 reference primary assembly
TGTGAATGACCCCCTTCCAGAGCCAAAATCACCAGGGATGGAGGAGGGGTCTTGGGTACTG
>hsa-mir-4535 CM000684.2:48780295-48780354 Homo sapiens chromosome 22, GRCh38 reference primary assembly
AACTGGGTCCCAGTCTTCACAGTTGGTTTCTGACACGTGGACCTGGCTGGGACGATGTGG
>hsa-mir-4536-1 CM000685.2:55451495-55451582 Homo sapiens chromosome X, GRCh38 reference primary assembly
ATGTGGTAGATATATGCACGATATAGGTATGTATGTATGTATGTATAAAAGCAGGGCAGTATATATATCGTGCATATATCTACCACAT
>hsa-mir-4536-2 CM000685.2:55451496-55451583 Homo sapiens chromosome X, GRCh38 reference primary assembly
TGTGGTAGATATATGCACGATATAGGTATGTATGTATGTATGTATAAAAGCAGGGCAGTATATATATCGTGCATATATCTACCACATT
>hsa-mir-4537 CM000676.2:105859484-105859554 Homo sapiens chromosome 14, GRCh38 reference primary assembly
GCTCAGCTCAGCTCAGCCCAGCTCAGCCCAGCCCTGGTTAGCTCAGCCCAGCTAAGCTCAGCTCGGCTCAG
>hsa-mir-4538 KI270846.1:325934-326012 Homo sapiens chromosome 14 genomic contig, GRCh38 reference assembly alternate locus group ALT_REF_LOCI_1
CTCAGCCCAGATCAGTCTGGCTCAACTCAGCCCAGCCCAGCTCAACCCAGCCCAGTTCAGCCCAGCTCATCCAAGCTCA
>hsa-mir-4539 KI270846.1:325282-325342 Homo sapiens chromosome 14 genomic contig, GRCh38 reference assembly alternate locus group ALT_REF_LOCI_1
GCCCAGCTCAGCCCAGTTCAGCTCAGCCCTGCTCAGCACAGCACAGCAGAGCTCAGCTCAG
>hsa-mir-4540 CM000671.2:36864254-36864309 Homo sapiens chromosome 9, GRCh38 reference primary assembly
TAAACCTACAGGCAGGACTAAGGCCAAAGGTGCCAAGTCCTGGTCCATGCAGCTTC
>hsa-mir-454 CM000679.2:59137787-59137850 Homo sapiens chromosome 17, GRCh38 reference primary assembly
ACCCTATAAGCAATATTGCACTACTCAGAACTATTTACACAGCAGAGACAATATTGATAGGGTT
>hsa-mir-455 CM000671.2:114209449-114209508 Homo sapiens chromosome 9, GRCh38 reference primary assembly
TATGTGCCTTTGGACTACATCGTGGAAGCCAGCACCATGCAGTCCATGGGCATATACACT
>hsa-mir-4632 CM000663.2:12191713-12191774 Homo sapiens chromosome 1, GRCh38 reference primary assembly
GAGGGCAGCGTGGGTGTGGCGGAGGCAGGCGTGACCGTTTGCCGCCCTCTCGCTGCTCTAGA
>hsa-mir-4633 CM000667.2:129097702-129097759 Homo sapiens chromosome 5, GRCh38 reference primary assembly
ATATGCCTGGCTAGCTCCTCCACAAATGCGTGTGGAGGAGCTAGCCAGGCATATGCAG
>hsa-mir-4634 CM000667.2:174751734-174751788 Homo sapiens chromosome 5, GRCh38 reference primary assembly
GGACAAGGGCGGCGCGACCGGCCCGGGGCTCTTGGGCGGCCGCGTTTCCCCTCCC
>hsa-mir-4635 KI270792.1:81062-81141 Homo sapiens chromosome 5 genomic contig, GRCh38 reference assembly alternate locus group ALT_REF_LOCI_1
CCAGGACTTTGCGGGTTCTGACTTCAAGACCAGTGTTGTCGGCGTGATCCAAGTGGGGTCAGAACCCACAAAGTCCCGGG
>hsa-mir-4636 CM000667.2:9053816-9053896 Homo sapiens chromosome 5, GRCh38 reference primary assembly
TAGATTCAGAACTCGTGCTTGAAGCCTTTAGCACTCTCCCATTGCTGGGCTAAAGGCTTTGAACACGAGTTCTGAATCTAT
>hsa-mir-4637 CM000667.2:14825929-14826013 Homo sapiens chromosome 5, GRCh38 reference primary assembly
CCCTCACTTGAATCTGCAGTTAGTATTAAAAACTAACTAAATACAATCTATGATTAAAATACTAATTGCAGATCCAAGTAAGGGT
>hsa-mir-4638 CM000667.2:181222577-181222633 Homo sapiens chromosome 5, GRCh38 reference primary assembly
CGGCCGGCTGAGCGGTGTCCAGGTTCTGGAGCCGGACTTGTCCACCGCAGCCGAGTC
>hsa-mir-4639 CM000668.2:16141556-16141623 Homo sapiens chromosome 6, GRCh38 reference primary assembly
TTGCTAAGTAGGCTGAGATTGATGTCAGGTTATCCCCAAGCATAACCTCACTCTCACCTTGCTTTGCA
>hsa-mir-4640 GL000253.2:2201133-2201213 Homo sapiens chromosome 6 genomic contig, GRCh38 reference assembly alternate locus group ALT_REF_LOCI_4
TGGGCCAGGGAGCAGCTGGTGGGTGGGAAGTAAGATCTGACCTGGACTCCATCCCACCCACCCCCTGTTTCCTGGCCCACA
>hsa-mir-4641 CM000668.2:41598723-41598789 Homo sapiens chromosome 6, GRCh38 reference primary assembly
GGGGGGCAGGGGGCAGAGGGCATCAGAGGACAGCCGCCTGGTGCCCATGCCATACTTTTGCCTCAGC
>hsa-mir-4642 CM000668.2:44435641-44435723 Homo sapiens chromosome 6, GRCh38 reference primary assembly
CACAACTGCATGGCATCGTCCCCTGGTGGCTGTGGCCTAGGGCAAGCCACAAAGCCACTCAGTGATGATGCCAGCAGTTGTGC
>hsa-mir-4643 CM000668.2:91521660-91521738 Homo sapiens chromosome 6, GRCh38 reference primary assembly
GTGTGCCCTAGCATTTATAATCATGTGTTCATTCACATGATCATAAGTGGACACATGACCATAAATGCTAAAGCACACT
>hsa-mir-4644 KI270798.1:57999-58083 Homo sapiens chromosome 6 genomic contig, GRCh38 reference assembly alternate locus group ALT_REF_LOCI_1
GCGGCGGTGCTCTGCCTCTTTCTCCATCCACCCTGGTCCAGGTCCACAGCAGTGGAGAGAGAAAAGAGACAGAAGGATGGCCGTG
>hsa-mir-4645 CM000668.2:2854040-2854098 Homo sapiens chromosome 6, GRCh38 reference primary assembly
AACCAGGCAAGAACTACTGTCTCGTCGCAACTTGAGGAGACAATATTTCTTGCCTGGTT
>hsa-mir-4646 GL000255.2:2956863-2956926 Homo sapiens chromosome 6 genomic contig, GRCh38 reference assembly alternate locus group ALT_REF_LOCI_6
CTGGGAAGGGAGAGGGACAATGTGAGACCCTCTCCGCAATGTCCCTCAGCTCCTCTTCCCAGTT
>hsa-mir-4647 CM000668.2:44254206-44254286 Homo sapiens chromosome 6, GRCh38 reference primary assembly
CCAGGAGCATAGGAGGTGGTGGTGCTGGGCAGGGCTCTGCATCCCCTTTCCTCAGCACAGCACCATCTTCACCCTCCTGGG
>hsa-mir-4648 CM000669.2:2527074-2527146 Homo sapiens chromosome 7, GRCh38 reference primary assembly
TGTGGGACTGCAAATGGGAGCTCAGCACCTGCCTGCCACCCACGCAGACCAGCCCCTGCTCTGTTCCCACAGG
>hsa-mir-4649 CM000669.2:44110851-44110912 Homo sapiens chromosome 7, GRCh38 reference primary assembly
TGGGCGAGGGGTGGGCTCTCAGAGGGGCTGGCAGTACTGCTCTGAGGCCTGCCTCTCCCCAG
>hsa-mir-4650-1 CM000669.2:67114332-67114384 Homo sapiens chromosome 7, GRCh38 reference primary assembly
ATGTCAGGCCTCATTCTACCTTCTGAGCCTTGGAAGGTAGAAAGAGGCCTGAT
>hsa-mir-4650-2 CM000669.2:72697917-72697969 Homo sapiens chromosome 7, GRCh38 reference primary assembly
TCAGGCCTCTTTCTACCTTCCAAGGCTCAGAAGGTAGAATGAGGCCTGACATA
>hsa-mir-4651 CM000669.2:75915197-75915270 Homo sapiens chromosome 7, GRCh38 reference primary assembly
CGGCGACGGCGGGGTGGGTGAGGTCGGGCCCCAAGACTCGGGGTTTGCCGGGCGCCTCAGTTCACCGCGGCCGC
>hsa-mir-4652 CM000669.2:93716937-93716999 Homo sapiens chromosome 7, GRCh38 reference primary assembly
AGGGGACTGGTTAATAGAACTAACTAACCAGAACTATTTTGTTCTGTTAACCCATCCCCTCAT
>hsa-mir-4653 CM000669.2:101159482-101159547 Homo sapiens chromosome 7, GRCh38 reference primary assembly
TCTCTGAGCAAGGCTTAACACCAAAGGGTTAAGGGTTTGCTCTGGAGTTAAGGGTTGCTTGGAGAA
>hsa-mir-4654 CM000663.2:162157107-162157183 Homo sapiens chromosome 1, GRCh38 reference primary assembly
CTGGCTGGTTGTGGGATCTGGAGGCATCTGGGGTTGGAATGTGACCCCAGTCTCCTTTTCCCTCATCATCTGCCAGC
>hsa-mir-4655 CM000669.2:1844189-1844245 Homo sapiens chromosome 7, GRCh38 reference primary assembly
CCCCGGGGACCTGACGAGGGTCAACACTTTCCCACGACCCTCTGCCATCCCCGGTGT
>hsa-mir-4656 CM000669.2:4788565-4788640 Homo sapiens chromosome 7, GRCh38 reference primary assembly
AAACCGAGCCTGAGCCCAGGAAGCAGGAGGCCTGGGACCGGCCACAGGCCTCCTGCCCTCAGCCCACGCCAGCCTT
>hsa-mir-4657 CM000669.2:44881748-44881801 Homo sapiens chromosome 7, GRCh38 reference primary assembly
ATATGGTAGTGTTCTTGGCATATACTCTATATGCCTCAGACCACTTCCACATTC
>hsa-mir-4658 CM000669.2:100156605-100156670 Homo sapiens chromosome 7, GRCh38 reference primary assembly
GCCACGATTCCTCCAGGATCCACACTCACCGGTAGTGGGTGTAGATGCTCTGAGTGAAGGGCAGCT
>hsa-mir-4659a CM000670.2:6745177-6745234 Homo sapiens chromosome 8, GRCh38 reference primary assembly
CTGCCATGTCTAAGAAGAAAACTTTGGAGAAAAATTTTCTTCTTAGACATGGCAACGT
>hsa-mir-4659b CM000670.2:6745175-6745232 Homo sapiens chromosome 8, GRCh38 reference primary assembly
AGCTGCCATGTCTAAGAAGAAAACTTTGGAGAAAAATTTTCTTCTTAGACATGGCAAC
>hsa-mir-4660 CM000670.2:9048445-9048519 Homo sapiens chromosome 8, GRCh38 reference primary assembly
ACTCCTTCTGCAGCTCTGGTGGAAAATGGAGAAGACTTTTCCTTTCCTCCATCTCCCCCAGGGCCTGGTGGAGTG
>hsa-mir-4661 CM000670.2:91205494-91205553 Homo sapiens chromosome 8, GRCh38 reference primary assembly
AACTAGCTCTGTGGATCCTGACAGACAGCCTGATAGACAGGATCCACAGAGCTAGTCCAG
>hsa-mir-4662a CM000670.2:124821990-124822049 Homo sapiens chromosome 8, GRCh38 reference primary assembly
TTAGCCAATTGTCCATCTTTAGCTATTCTGAATGCCTAAAGATAGACAATTGGCTAAATA
>hsa-mir-4662b CM000670.2:124821978-124822059 Homo sapiens chromosome 8, GRCh38 reference primary assembly
CACAGTGTCTATTTAGCCAATTGTCCATCTTTAGCTATTCTGAATGCCTAAAGATAGACAATTGGCTAAATAGAAATTGTGG
>hsa-mir-4663 CM000670.2:123215788-123215864 Homo sapiens chromosome 8, GRCh38 reference primary assembly
CTGCAAGGGCCTGAGCTCCAGGAAGGCAGCAATGACAGATGCCACTGCACGTCCATGGAGCTCAGCTCCACCACAGA
>hsa-mir-4664 CM000670.2:143733089-143733145 Homo sapiens chromosome 8, GRCh38 reference primary assembly
GACGGGGCTCACAGACCGGAAGTCGCTCAGTGATAACTTGCGGAGTGGGCACCCCAG
>hsa-mir-4665 CM000671.2:6007835-6007897 Homo sapiens chromosome 9, GRCh38 reference primary assembly
CTGGGGGACGCGTGAGCGCGAGCCGCTTCCTCACGGCTCGGCCGCGGCGCGTAGCCCCCGCCA
>hsa-mir-4666a CM000663.2:228462083-228462146 Homo sapiens chromosome 1, GRCh38 reference primary assembly
ATACATGTCAGATTGTATGCCTACAAAATCCCTCCAGACTGGCATACAATCTGACATGTATTTA
>hsa-mir-4666b CM000685.2:29574278-29574359 Homo sapiens chromosome X, GRCh38 reference primary assembly
TGTCTAAATTGCATGTCAGATTGTAATTCCCAGGCCCTTCCTCCAATACTGGGAATTACAATTTGACATGCAATTTAGACAG
>hsa-mir-4667 CM000671.2:35608096-35608160 Homo sapiens chromosome 9, GRCh38 reference primary assembly
ACTGGGGAGCAGAAGGAGAACCCAAGAAAAGCTGACTTGGAGGTCCCTCCTTCTGTCCCCACAGG
>hsa-mir-4668 CM000671.2:111932100-111932170 Homo sapiens chromosome 9, GRCh38 reference primary assembly
AGGGAAAAAAAAAAGGATTTGTCTTGTAGCCAGGATATTGTTTTAAAGAAAATCCTTTTTGTTTTTCCAGG
>hsa-mir-4669 CM000671.2:134379411-134379473 Homo sapiens chromosome 9, GRCh38 reference primary assembly
GCCTCCCTTCACTTCCTGGCCATCCAGGCATCTGTGTCTGTGTCCGGGAAGTGGAGGAGGGCC
>hsa-mir-466 CM000665.2:31161704-31161788 Homo sapiens chromosome 3, GRCh38 reference primary assembly
GCATGTATATATGTGTGTTGCGTGTATGTGTATGTGTACATATATACACACATATACACACATGCAACACACATATACACACACA
>hsa-mir-4670 CM000671.2:92527991-92528052 Homo sapiens chromosome 9, GRCh38 reference primary assembly
AAGCGACCATGATGTAACTTCAGACTTTTGGAGAGTCTGTGAAGTTACATCATGGTCGCTTC
>hsa-mir-4671 CM000663.2:234306476-234306533 Homo sapiens chromosome 1, GRCh38 reference primary assembly
ACCGAAGACTGTGCGCTAATCTCTTAGCACTGAAGATTAGTGCATAGTCTTTGGTCTC
>hsa-mir-4672 CM000671.2:127869415-127869496 Homo sapiens chromosome 9, GRCh38 reference primary assembly
GGCTGTTTCGTGCCTCTGTCCAGCTGTGTAACCAAGAGGCTTGTCCAAGGCCACACAGCTGGACAGAGGCGAGAAGCAGCCT
>hsa-mir-4673 CM000671.2:136519568-136519627 Homo sapiens chromosome 9, GRCh38 reference primary assembly
GCCGCAAGAGGGGCCGGGTCAGCCTCTTCCCTGAGGTCCAGTCCGGCTCCTGCCTGGACC
>hsa-mir-4674 CM000671.2:136546173-136546260 Homo sapiens chromosome 9, GRCh38 reference primary assembly
CCCGAGCTGAGCCGCGCGTCCCGAGCCCAGCCTCTCCGGGGAGGAGGGACCCGGCGGCGCGGCGTGGGTCGGGAGCGGGCGCCTGGGA
>hsa-mir-4675 CM000672.2:20551970-20552047 Homo sapiens chromosome 10, GRCh38 reference primary assembly
CATGAGAAATCCTGCTGGTCAACCATAGCCCTGGTCAGACTCTCCGGGGCTGTGATTGACCAGCAGGACTTCTCATGC
>hsa-mir-4676 CM000672.2:72721038-72721094 Homo sapiens chromosome 10, GRCh38 reference primary assembly
GAGCCAGTGGTGAGACAGTGAGTTGATTACTTCTCACTGTTTCACCACTGGCTCTTT
>hsa-mir-4677 KI270763.1:358296-358355 Homo sapiens chromosome 1 genomic contig, GRCh38 reference assembly alternate locus group ALT_REF_LOCI_1
TTGTTCTTTGGTCTTTCAGCCATGACCTGACCTTCTGTCTGTGAGACCAAAGAACTACTT
>hsa-mir-4678 CM000672.2:87503881-87503955 Homo sapiens chromosome 10, GRCh38 reference primary assembly
GGAAAAAACAAGGTATTGTTCAGACTTATGATTTTTGGGGTCAAAGATTCTGAGCAATAACCTATTAAAAAACCC
>hsa-mir-4679-1 CM000672.2:89063336-89063411 Homo sapiens chromosome 10, GRCh38 reference primary assembly
GTCTTTTTTCTGTGATAGAGATTCTTTGCTTTGTTAGAAACAAAAAGCAAAGAATCTCTATCACAGAAAAAAGATA
>hsa-mir-4679-2 CM000672.2:89063335-89063412 Homo sapiens chromosome 10, GRCh38 reference primary assembly
CGTCTTTTTTCTGTGATAGAGATTCTTTGCTTTGTTAGAAACAAAAAGCAAAGAATCTCTATCACAGAAAAAAGATAG
>hsa-mir-4680 CM000672.2:110898094-110898152 Homo sapiens chromosome 10, GRCh38 reference primary assembly
AGAACTCTTGCAGTCTTAGATGTTATAAAAATATATATCTGAATTGTAAGAGTTGTTAG
>hsa-mir-4681 CM000672.2:119377972-119378044 Homo sapiens chromosome 10, GRCh38 reference primary assembly
GGCAACGGGAATGCAGGCTGTATCTGCAGGGCATTGTGCTAACAGGTGCAGGCTGCAGACCTGTCACAGGCCG
>hsa-mir-4682 CM000672.2:119958513-119958593 Homo sapiens chromosome 10, GRCh38 reference primary assembly
TGCCCCTGGTCTGAGTTCCTGGAGCCTGGTCTGTCACTGGGGAAGTCCAGAGCTCCAAGGCTCAGTGCCCAGGGGACGCAG
>hsa-mir-4683 CM000672.2:35641172-35641253 Homo sapiens chromosome 10, GRCh38 reference primary assembly
GAACTTGAGATCGGGCGAGCACTGGATCTCCACCAGCGGCCAGAACTGGTGCACCTCCAGGCCCGCCTCGTCTTGCGTGTCG
>hsa-mir-4684 CM000663.2:22719530-22719588 Homo sapiens chromosome 1, GRCh38 reference primary assembly
CTCTCTACTGACTTGCAACATACATTTGTCTTGGTGTGTTGCAAGTCGGTGGAGACGTA
>hsa-mir-4685 CM000672.2:98431292-98431358 Homo sapiens chromosome 10, GRCh38 reference primary assembly
CTAGCCAGGGCAGGAAGGGAGAGGAAGCCATATCACCAACAACCTTGCCCCACTCCAAGCCCTGGGC
>hsa-mir-4686 CM000673.2:2173063-2173139 Homo sapiens chromosome 11, GRCh38 reference primary assembly
GGCTTCCTGTATCTGCTGGGCTTTCTGGTGTTGGCAGCCCAAGATGACACCCTGGGCCCAGCAGGAGCCAGAAGCCC
>hsa-mir-4687 CM000673.2:3856073-3856134 Homo sapiens chromosome 11, GRCh38 reference primary assembly
CAGCCCTCCTCCCGCACCCAAACTTGGAGCACTTGACCTTTGGCTGTTGGAGGGGGCAGGCT
>hsa-mir-4688 CM000673.2:46376402-46376485 Homo sapiens chromosome 11, GRCh38 reference primary assembly
GTCTACTCCCAGGGTGCCAAGCTGTTTCGTGTTCCCTCCCTAGGGGATCCCAGGTAGGGGCAGCAGAGGACCTGGGCCTGGACA
>hsa-mir-4689 CM000663.2:5862672-5862742 Homo sapiens chromosome 1, GRCh38 reference primary assembly
GGCCTCTCCATGAGGACACATGGCATGGGCTGCCTGACCGGCCCCCACCATGTCTCCTCAAGGAGAAACCG
>hsa-mir-4690 CM000673.2:65636310-65636369 Homo sapiens chromosome 11, GRCh38 reference primary assembly
GAGCAGGCGAGGCTGGGCTGAACCCGTGGGTGAGGAGTGCAGCCCAGCTGAGGCCTCTGC
>hsa-mir-4691 CM000673.2:68033910-68033972 Homo sapiens chromosome 11, GRCh38 reference primary assembly
GTCCTCCAGGCCATGAGCTGCGGCCCTGATGTCTCTACTCCAGCCACGGACTGAGAGTGCATA
>hsa-mir-4692 CM000673.2:72783530-72783593 Homo sapiens chromosome 11, GRCh38 reference primary assembly
GTTTTACTTGATACCCACACTGCCTGGGTGGGACACTCAGGCAGTGTGGGTATCAGATAAAACC
>hsa-mir-4693 CM000673.2:103849915-103849974 Homo sapiens chromosome 11, GRCh38 reference primary assembly
ATACTGTGAATTTCACTGTCACAAATTCAAATAAAGTGAGAGTGGAATTCACAGTATTTA
>hsa-mir-4694 CM000673.2:19760013-19760075 Homo sapiens chromosome 11, GRCh38 reference primary assembly
AGGTGTTATCCTGTCCATTTGACTCTATTTTCTGAGAGAGGCAAATGGATAGGATAACACCTA
>hsa-mir-4695 CM000663.2:18883204-18883272 Homo sapiens chromosome 1, GRCh38 reference primary assembly
GAAGGAGGCAGCGGTGAGATCAGGCCCATGGCATTGGGCTGCCCCGCCTGCTCGCCCACTGCCTCCTGC
>hsa-mir-4696 CM000673.2:74720268-74720338 Homo sapiens chromosome 11, GRCh38 reference primary assembly
CAAAGCCACTGCAAAATGGACATTGTCATCTTCTGGAATAGATGACAGTATCCGTCTTGCAGTGGCTTTGG
>hsa-mir-4697 CM000673.2:133898506-133898573 Homo sapiens chromosome 11, GRCh38 reference primary assembly
ACCAAGGGGCAGGAGTCACTGACATGAAGCGGGATGTGGTCCCTTCACGTCAGTGACTGCGCCCCCTT
>hsa-mir-4698 CM000674.2:47187812-47187892 Homo sapiens chromosome 12, GRCh38 reference primary assembly
TGCTTCTCCTGGGGTCTTCCTCTACATTTCCACCTAGACGGGCCTGGGTCAAAATGTAGAGGAAGACCCCAGAAGGAGCAA
>hsa-mir-4699 CM000674.2:81158397-81158455 Homo sapiens chromosome 12, GRCh38 reference primary assembly
AGAAGATTGCAGAGTAAGTTCCTGATTAAGAAATGGAATTTACTCTGCAATCTTCTCCA
>hsa-mir-4700 CM000674.2:120723202-120723259 Homo sapiens chromosome 12, GRCh38 reference primary assembly
TCTGGGGATGAGGACAGTGTGTCCTGAAATTCACAGGACTGACTCCTCACCCCAGTGC
>hsa-mir-4701 CM000674.2:48771980-48772036 Homo sapiens chromosome 12, GRCh38 reference primary assembly
ACACCACACCCATCACCCATTGCCCGACATTCACAAGGGGTAGGTGTGGTGGCCAAG
>hsa-mir-4703 CM000675.2:51552599-51552659 Homo sapiens chromosome 13, GRCh38 reference primary assembly
TAGCAATACAGTACAAATATAGTGTGTTTGATTTGCACTGTAGTTGTATTGTATTGCCACT
>hsa-mir-4704 CM000675.2:66218259-66218318 Homo sapiens chromosome 13, GRCh38 reference primary assembly
GACACTAGGCATGTGAGTGATTGTCTTCCTCACTCAATCAGTCACATATCTAGTGTCTAG
>hsa-mir-4705 CM000675.2:102045934-102046005 Homo sapiens chromosome 13, GRCh38 reference primary assembly
CTCACAAAACCAATCACTTGGTAATTGCTGAGTTGTTATCACAGCAATTACCAAGTGATTGATCTTGTGAGG
>hsa-mir-4706 CM000676.2:65044688-65044770 Homo sapiens chromosome 14, GRCh38 reference primary assembly
GCTACGGGGAGCGGGGAGGAAGTGGGCGCTGCTTCTGCGTTATCTGGAAGGAGCAGCCCACTCCTGTCCTGGGCTCTGTGGTG
>hsa-mir-4707 CM000676.2:22956957-22957021 Homo sapiens chromosome 14, GRCh38 reference primary assembly
AGAACCTCGGCTGGGGCGGGCTGGCCAGCAGCGTCTACACCCCAGAACCCGCCCGCGCCGGGGCT
>hsa-mir-4708 CM000676.2:65335123-65335176 Homo sapiens chromosome 14, GRCh38 reference primary assembly
ATCAGAGAGATGCCGCCTTGCTCCTCCTGTTCAAGGAGCAAGGCGGCATCTCTC
>hsa-mir-4709 CM000676.2:74480135-74480197 Homo sapiens chromosome 14, GRCh38 reference primary assembly
GCTACAGAGCACCTCCTCTTCAACGAATCACTGGATACCATTGGAGAGCAAGTCACTGTTGTT
>hsa-mir-4710 CM000676.2:104677694-104677750 Homo sapiens chromosome 14, GRCh38 reference primary assembly
GACGAAGAGGCGAGAGCTGCTTCGGGAAGAACCACCTGCCCTCACCCCACTCGGTCT
>hsa-mir-4711 CM000663.2:59733235-59733292 Homo sapiens chromosome 1, GRCh38 reference primary assembly
ATCAAGCCAGAAGACACGAGACCTTTCCAAAGGGCTCATGTCTTCTGGCCTGATGCAC
>hsa-mir-4712 CM000677.2:50360337-50360406 Homo sapiens chromosome 15, GRCh38 reference primary assembly
TCCAGTACAGGTCTCTCATTTCCTTCATGATTAGGAATACTACTTTGAAATGAGAGACCTGTACTGTATC
>hsa-mir-4713 CM000677.2:51242200-51242255 Homo sapiens chromosome 15, GRCh38 reference primary assembly
TTCTCCCACTACCAGGCTCCCATAAGGGTCGAATGGGATCCAGACAGTGGGAGAAA
>hsa-mir-4714 CM000677.2:98784435-98784495 Homo sapiens chromosome 15, GRCh38 reference primary assembly
AACTCTGACCCCTTAGGTTGATGTCAGAATGAGGTGTACCAACCTAGGTGGTCAGAGTTGG
>hsa-mir-4715 CM000677.2:25848758-25848817 Homo sapiens chromosome 15, GRCh38 reference primary assembly
ATTGGCTGCAGTTAAGGTGGCACCATCAGCTGATTAGCCACCTTAACTGCAGCCAACTTT
>hsa-mir-4716 CM000677.2:49169079-49169143 Homo sapiens chromosome 15, GRCh38 reference primary assembly
TCTCCATGTTTCCTTCCCCCTTCCTCCTGTATACATGTATACAGAAGGGGGAAGGAAACATGGAG
>hsa-mir-4717 CM000678.2:2274629-2274682 Homo sapiens chromosome 16, GRCh38 reference primary assembly
TAGGCCACAGCCACCCATGTGTAGGGGTGGCTACACATGGGTGGCTGTGGCCTA
[truncated: 1,762 more rows]
